# Supplementary material for: Single cell transcriptomics reveals recent CD8T cell receptor signaling in patients with coronary artery disease
Source: Front Immunol. 2023 Sep 27;14:1239148. doi: 10.3389/fimmu.2023.1239148 (PMC10565000; doi:10.3389/fimmu.2023.1239148)
Supplement: SUPPLEMENTARY DATA SHEET 2 — Differential expression of antibodies by CITE-Seq comparing one vs. all clusters. Sheet 1 contains a list of differentially expressed antibodies for all CD8 T cells, organized by cluster. The other sheets contain data for each CD8 T cell cluster as named in the tab. p_val is the raw (unadjusted) p value. avg_log2FC is the average log fold change where positive values indicate higher expression in that cluster compared to others. pct.1 is the percent of cells expressing that gene in the that particular cluster. pct.2 is the percent of cells that express that gene in the rest of the clusters. p_val_adj is the p value adjusted for multiple comparisons. Cluster identifies the cluster with significant differences. Gene is the name of each antigen. [file DataSheet_2.xlsx]

## Sheet: Sheet1
p_val	avg_log2FC	pct.1	pct.2	p_val_adj	cluster	gene
0	0.683204	0.784	0.252	0	CD8T_1	CD45RO
0	-0.65875	0.072	0.445	0	CD8T_1	CD183
0	-1.35335	0.138	0.691	0	CD8T_1	CD45RA
4.14631e-289	0.282491	0.984	0.823	2.11462e-287	CD8T_1	CD95
3.24798e-238	0.490159	0.908	0.818	1.65647e-236	CD8T_1	CD25
2.02888e-174	-0.445287	0.033	0.266	1.03473e-172	CD8T_1	CD38
3.47249e-139	0.298141	0.689	0.437	1.77097e-137	CD8T_1	CD127
6.48558e-101	-0.355222	0.046	0.202	3.30765e-99	CD8T_1	CD56
2.19878e-90	0.303363	0.507	0.333	1.12138e-88	CD8T_1	CD279
3.57211e-50	0.262286	0.79	0.586	1.82177e-48	CD8T_1	CD27
2.8916e-133	0.476065	0.171	0.01	1.47472e-131	CD8T_12	CD11c
9.29473e-120	0.668825	0.174	0.012	4.74031e-118	CD8T_12	CD16
3.55542e-10	0.289219	0.752	0.585	1.81327e-08	CD8T_12	CD45RA
6.5867e-10	-0.351581	0.423	0.627	3.35922e-08	CD8T_12	CD27
1.37827e-09	0.25086	0.356	0.22	7.02917e-08	CD8T_12	CD38
1.18717e-08	-0.264363	0.198	0.354	6.05456e-07	CD8T_12	CD45RO
0	1.36314	1	0.089	0	CD8T_6	CD56
1.78009e-203	-0.835364	0.288	0.658	9.07848e-202	CD8T_6	CD27
4.56854e-75	-0.397909	0.039	0.241	2.32995e-73	CD8T_6	CD38
9.60815e-70	-0.325172	0.274	0.506	4.90016e-68	CD8T_6	CD127
4.45276e-46	-0.314786	0.203	0.366	2.27091e-44	CD8T_6	CD45RO
8.36514e-44	-0.308219	0.235	0.39	4.26622e-42	CD8T_6	CD183
4.74913e-29	-0.253548	0.241	0.378	2.42206e-27	CD8T_6	CD279
0	0.567181	0.999	0.039	0	CD8T_7	CD185
3.03994e-44	0.347694	0.507	0.341	1.55037e-42	CD8T_7	CD45RO
2.53029e-25	-0.302977	0.055	0.18	1.29045e-23	CD8T_7	CD56
0	1.17058	0.99	0.126	0	CD8T_5	CD38
4.72493e-305	-0.704302	0.06	0.537	2.40972e-303	CD8T_5	CD127
1.71087e-272	0.624679	0.831	0.521	8.72542e-271	CD8T_5	HLA
2.04932e-180	-0.686378	0.341	0.659	1.04515e-178	CD8T_5	CD27
5.79744e-59	-0.327906	0.217	0.396	2.9567e-57	CD8T_5	CD183
0	0.820908	0.985	0.311	0	CD8T_18	CD183
2.45813e-196	-0.666435	0	0.388	1.25365e-194	CD8T_18	CD45RO
3.39079e-97	0.316026	0.709	0.46	1.7293e-95	CD8T_18	CD127
3.8955e-78	-0.398385	0.04	0.242	1.9867e-76	CD8T_18	CD38
2.74598e-57	-0.345447	0.032	0.188	1.40045e-55	CD8T_18	CD56
2.32607e-38	0.288593	0.82	0.603	1.1863e-36	CD8T_18	CD27
0	0.874234	1	0.576	0	CD8T_4	CD27
0	0.822375	0.995	0.537	0	CD8T_4	CD45RA
0	0.753433	0.996	0.935	0	CD8T_4	CD197
0	0.59018	0.998	0.961	0	CD8T_4	CD184
0	0.392882	0.985	0.881	0	CD8T_4	CD126
0	-1.7819	0.036	0.956	0	CD8T_4	CD95
2.16302e-231	-0.673888	0.002	0.395	1.10314e-229	CD8T_4	CD45RO
1.6723e-227	-0.699744	0.019	0.409	8.52875e-226	CD8T_4	CD279
4.01676e-194	0.421345	0.504	0.187	2.04855e-192	CD8T_4	CD38
5.50674e-186	0.404907	0.842	0.439	2.80844e-184	CD8T_4	CD127
4.73574e-179	-0.654441	0.263	0.593	2.41523e-177	CD8T_4	HLA
1.0789e-133	0.403316	0.617	0.346	5.5024e-132	CD8T_4	CD183
1.17725e-83	-0.374158	0.013	0.193	6.00398e-82	CD8T_4	CD56
0	0.839676	0.997	0.316	0	CD8T_2	CD183
0	0.764336	1	0.288	0	CD8T_2	CD45RO
0	-1.46912	0.076	0.638	0	CD8T_2	CD45RA
1.14183e-232	0.485994	0.855	0.448	5.82334e-231	CD8T_2	CD127
3.67586e-139	0.500601	0.938	0.593	1.87469e-137	CD8T_2	CD27
5.68854e-70	-0.39148	0.042	0.24	2.90115e-68	CD8T_2	CD38
1.07939e-65	0.32969	0.562	0.346	5.50488e-64	CD8T_2	CD279
1.7036e-58	-0.352863	0.023	0.188	8.68833e-57	CD8T_2	CD56
5.34681e-46	-0.334805	0.396	0.571	2.72687e-44	CD8T_2	HLA
0	1.04174	1	0.002	0	CD8T_10	IgM
5.79651e-14	-0.277086	0.308	0.488	2.95622e-12	CD8T_10	CD127
2.1112e-12	-0.32581	0.484	0.627	1.07671e-10	CD8T_10	CD27
9.03585e-275	-0.682972	0.052	0.431	4.60828e-273	CD8T_3	CD183
1.15054e-269	-0.645919	0.033	0.405	5.86777e-268	CD8T_3	CD45RO
1.12469e-267	-0.557533	0.16	0.539	5.73592e-266	CD8T_3	CD127
4.50729e-246	-0.679549	0.382	0.665	2.29872e-244	CD8T_3	CD27
2.34855e-241	0.599257	0.939	0.528	1.19776e-239	CD8T_3	CD45RA
4.64969e-132	-0.432646	0.032	0.255	2.37134e-130	CD8T_3	CD38
2.27468e-82	0.284565	0.731	0.526	1.16009e-80	CD8T_3	HLA
9.02187e-65	-0.271257	0.766	0.847	4.60115e-63	CD8T_3	CD25
5.281e-44	-0.301272	0.083	0.188	2.69331e-42	CD8T_3	CD56
0	1.45254	0.461	0	0	CD8T_8	CD36
0	0.944958	0.565	0.001	0	CD8T_8	CD9
1.14087e-104	0.259106	0.994	0.984	5.81845e-103	CD8T_8	CD69
1.04639e-55	-0.677113	0.35	0.633	5.33659e-54	CD8T_8	CD27
3.3915e-28	-0.337963	0.259	0.492	1.72966e-26	CD8T_8	CD127
2.30701e-19	-0.33147	0.207	0.382	1.17657e-17	CD8T_8	CD183
0	2.22585	1	0.003	0	CD8T_15	CD16
6.39177e-92	0.837076	0.717	0.167	3.2598e-90	CD8T_15	CD56
3.09787e-41	-1.23074	0.107	0.63	1.57991e-39	CD8T_15	CD27
2.39325e-24	0.531873	0.909	0.584	1.22056e-22	CD8T_15	CD45RA
9.05995e-15	-0.479433	0.086	0.354	4.62058e-13	CD8T_15	CD45RO
1.11839e-11	0.327828	0.417	0.22	5.70377e-10	CD8T_15	CD38
4.95752e-07	-0.311626	0.219	0.378	2.52833e-05	CD8T_15	CD183
0	1.29165	1	0	0	CD8T_13	CD192
4.62752e-47	0.456965	0.815	0.478	2.36004e-45	CD8T_13	CD127
8.69744e-47	-1.03694	0.192	0.595	4.43569e-45	CD8T_13	CD45RA
8.36583e-36	0.453461	0.68	0.345	4.26657e-34	CD8T_13	CD45RO
8.77315e-13	0.281443	0.569	0.361	4.47431e-11	CD8T_13	CD279
1.10651e-12	-0.358973	0.374	0.559	5.6432e-11	CD8T_13	HLA
1.13049e-12	-0.326665	0.051	0.226	5.76551e-11	CD8T_13	CD38
0	1.73804	1	0.003	0	CD8T_17	CD11c
4.96567e-67	0.825266	0.673	0.168	2.53249e-65	CD8T_17	CD56
2.20379e-31	-1.11564	0.141	0.628	1.12394e-29	CD8T_17	CD27
7.96973e-23	-0.609196	0.083	0.488	4.06456e-21	CD8T_17	CD127
3.52822e-20	0.533187	0.923	0.585	1.79939e-18	CD8T_17	CD45RA
1.6514e-14	-0.520049	0.058	0.354	8.42213e-13	CD8T_17	CD45RO
3.74158e-13	-0.512141	0.103	0.379	1.90821e-11	CD8T_17	CD183
6.89482e-13	0.38092	0.455	0.221	3.51636e-11	CD8T_17	CD38
1.06303e-11	0.370464	0.782	0.554	5.42147e-10	CD8T_17	HLA

## Sheet: CD8T_1
p_val	avg_log2FC	pct.1	pct.2	p_val_adj	cluster	gene
0	0.683204	0.784	0.252	0	CD8T_1	CD45RO
0	-0.65875	0.072	0.445	0	CD8T_1	CD183
0	-1.35335	0.138	0.691	0	CD8T_1	CD45RA
4.14631e-289	0.282491	0.984	0.823	2.11462e-287	CD8T_1	CD95
3.24798e-238	0.490159	0.908	0.818	1.65647e-236	CD8T_1	CD25
2.02888e-174	-0.445287	0.033	0.266	1.03473e-172	CD8T_1	CD38
3.47249e-139	0.298141	0.689	0.437	1.77097e-137	CD8T_1	CD127
6.48558e-101	-0.355222	0.046	0.202	3.30765e-99	CD8T_1	CD56
2.19878e-90	0.303363	0.507	0.333	1.12138e-88	CD8T_1	CD279
3.57211e-50	0.262286	0.79	0.586	1.82177e-48	CD8T_1	CD27

## Sheet: CD8T_2
p_val	avg_log2FC	pct.1	pct.2	p_val_adj	cluster	gene
0	0.839676	0.997	0.316	0	CD8T_2	CD183
0	0.764336	1	0.288	0	CD8T_2	CD45RO
0	-1.46912	0.076	0.638	0	CD8T_2	CD45RA
1.14183e-232	0.485994	0.855	0.448	5.82334e-231	CD8T_2	CD127
3.67586e-139	0.500601	0.938	0.593	1.87469e-137	CD8T_2	CD27
5.68854e-70	-0.39148	0.042	0.24	2.90115e-68	CD8T_2	CD38
1.07939e-65	0.32969	0.562	0.346	5.50488e-64	CD8T_2	CD279
1.7036e-58	-0.352863	0.023	0.188	8.68833e-57	CD8T_2	CD56
5.34681e-46	-0.334805	0.396	0.571	2.72687e-44	CD8T_2	HLA

## Sheet: CD8T_3
p_val	avg_log2FC	pct.1	pct.2	p_val_adj	cluster	gene
9.03585e-275	-0.682972	0.052	0.431	4.60828e-273	CD8T_3	CD183
1.15054e-269	-0.645919	0.033	0.405	5.86777e-268	CD8T_3	CD45RO
1.12469e-267	-0.557533	0.16	0.539	5.73592e-266	CD8T_3	CD127
4.50729e-246	-0.679549	0.382	0.665	2.29872e-244	CD8T_3	CD27
2.34855e-241	0.599257	0.939	0.528	1.19776e-239	CD8T_3	CD45RA
4.64969e-132	-0.432646	0.032	0.255	2.37134e-130	CD8T_3	CD38
2.27468e-82	0.284565	0.731	0.526	1.16009e-80	CD8T_3	HLA
9.02187e-65	-0.271257	0.766	0.847	4.60115e-63	CD8T_3	CD25
5.281e-44	-0.301272	0.083	0.188	2.69331e-42	CD8T_3	CD56

## Sheet: CD8T_4
p_val	avg_log2FC	pct.1	pct.2	p_val_adj	cluster	gene
0	0.874234	1	0.576	0	CD8T_4	CD27
0	0.822375	0.995	0.537	0	CD8T_4	CD45RA
0	0.753433	0.996	0.935	0	CD8T_4	CD197
0	0.59018	0.998	0.961	0	CD8T_4	CD184
0	0.392882	0.985	0.881	0	CD8T_4	CD126
0	-1.7819	0.036	0.956	0	CD8T_4	CD95
2.16302e-231	-0.673888	0.002	0.395	1.10314e-229	CD8T_4	CD45RO
1.6723e-227	-0.699744	0.019	0.409	8.52875e-226	CD8T_4	CD279
4.01676e-194	0.421345	0.504	0.187	2.04855e-192	CD8T_4	CD38
5.50674e-186	0.404907	0.842	0.439	2.80844e-184	CD8T_4	CD127
4.73574e-179	-0.654441	0.263	0.593	2.41523e-177	CD8T_4	HLA
1.0789e-133	0.403316	0.617	0.346	5.5024e-132	CD8T_4	CD183
1.17725e-83	-0.374158	0.013	0.193	6.00398e-82	CD8T_4	CD56

## Sheet: CD8T_5
p_val	avg_log2FC	pct.1	pct.2	p_val_adj	cluster	gene
0	1.17058	0.99	0.126	0	CD8T_5	CD38
4.72493e-305	-0.704302	0.06	0.537	2.40972e-303	CD8T_5	CD127
1.71087e-272	0.624679	0.831	0.521	8.72542e-271	CD8T_5	HLA
2.04932e-180	-0.686378	0.341	0.659	1.04515e-178	CD8T_5	CD27
5.79744e-59	-0.327906	0.217	0.396	2.9567e-57	CD8T_5	CD183

## Sheet: CD8T_6
p_val	avg_log2FC	pct.1	pct.2	p_val_adj	cluster	gene
0	1.36314	1	0.089	0	CD8T_6	CD56
1.78009e-203	-0.835364	0.288	0.658	9.07848e-202	CD8T_6	CD27
4.56854e-75	-0.397909	0.039	0.241	2.32995e-73	CD8T_6	CD38
9.60815e-70	-0.325172	0.274	0.506	4.90016e-68	CD8T_6	CD127
4.45276e-46	-0.314786	0.203	0.366	2.27091e-44	CD8T_6	CD45RO
8.36514e-44	-0.308219	0.235	0.39	4.26622e-42	CD8T_6	CD183
4.74913e-29	-0.253548	0.241	0.378	2.42206e-27	CD8T_6	CD279

## Sheet: CD8T_7
p_val	avg_log2FC	pct.1	pct.2	p_val_adj	cluster	gene
0	0.567181	0.999	0.039	0	CD8T_7	CD185
3.03994e-44	0.347694	0.507	0.341	1.55037e-42	CD8T_7	CD45RO
2.53029e-25	-0.302977	0.055	0.18	1.29045e-23	CD8T_7	CD56

## Sheet: CD8T_8
p_val	avg_log2FC	pct.1	pct.2	p_val_adj	cluster	gene
0	1.45254	0.461	0	0	CD8T_8	CD36
0	0.944958	0.565	0.001	0	CD8T_8	CD9
1.14087e-104	0.259106	0.994	0.984	5.81845e-103	CD8T_8	CD69
1.04639e-55	-0.677113	0.35	0.633	5.33659e-54	CD8T_8	CD27
3.3915e-28	-0.337963	0.259	0.492	1.72966e-26	CD8T_8	CD127
2.30701e-19	-0.33147	0.207	0.382	1.17657e-17	CD8T_8	CD183

## Sheet: CD8T_10
p_val	avg_log2FC	pct.1	pct.2	p_val_adj	cluster	gene
0	1.04174	1	0.002	0	CD8T_10	IgM
5.79651e-14	-0.277086	0.308	0.488	2.95622e-12	CD8T_10	CD127
2.1112e-12	-0.32581	0.484	0.627	1.07671e-10	CD8T_10	CD27

[truncated: 5 more sheets: CD8T_12, CD8T_13, CD8T_15, CD8T_17, CD8T_18]
