# Supplementary material for: Single cell transcriptomics reveals recent CD8T cell receptor signaling in patients with coronary artery disease
Source: Front Immunol. 2023 Sep 27;14:1239148. doi: 10.3389/fimmu.2023.1239148 (PMC10565000; doi:10.3389/fimmu.2023.1239148)
Supplement: SUPPLEMENTARY DATA SHEET 3 — Gene expression by scRNA-Seq comparing one vs. all clusters. Sheet 2 contains data for all CD8 T cells, organized by cluster. The other sheets contain data for each CD8 T cell cluster as named in the tab. p_val is the raw (unadjusted) p value. avg_log2FC is the average log fold change where positive values indicate higher expression in cases than controls. pct.1 is the percent of cells expressing that gene in cases. pct.2 is the percent of cells that express that gene in controls. p_val_adj is the p value adjusted for multiple comparisons. cluster identifies the cluster with significant differences. gene is the gene name. [file DataSheet_3.xlsx]

## Sheet: Sheet1
p_val	avg_log2FC	pct.1	pct.2	p_val_adj	cluster	gene
1.03051e-148	-0.794114	0.592	0.764	5.01857e-146	CD8T_1	NKG7
6.7407e-136	-1.08163	0.256	0.509	3.28272e-133	CD8T_1	GZMH
1.29785e-104	-1.16256	0.167	0.38	6.32051e-102	CD8T_1	FGFBP2
1.51472e-101	-1.31394	0.233	0.43	7.37667e-99	CD8T_1	GNLY
9.47535e-81	0.754133	0.517	0.351	4.61449e-78	CD8T_1	IL7R
2.27945e-74	0.355845	0.965	0.944	1.11009e-71	CD8T_1	IL32
1.98389e-65	-1.01097	0.149	0.304	9.66156e-63	CD8T_1	GZMB
2.03286e-65	-0.396626	0.641	0.82	9.90004e-63	CD8T_1	CCL5
6.64541e-59	-0.82221	0.211	0.366	3.23632e-56	CD8T_1	PRF1
6.55358e-57	-1.16821	0.119	0.251	3.19159e-54	CD8T_1	FCGR3A
1.78298e-53	-0.436233	0.562	0.695	8.68311e-51	CD8T_1	CST7
1.90722e-46	0.703569	0.453	0.345	9.28815e-44	CD8T_1	CD69
4.58536e-40	-0.383187	0.452	0.607	2.23307e-37	CD8T_1	GZMA
4.52687e-38	0.391715	0.748	0.692	2.20459e-35	CD8T_1	CXCR4
7.77755e-37	0.440266	0.719	0.682	3.78767e-34	CD8T_1	S100A10
2.76811e-36	0.275833	0.884	0.859	1.34807e-33	CD8T_1	CD48
5.09441e-36	0.626427	0.454	0.362	2.48098e-33	CD8T_1	JUNB
3.87962e-33	-0.82806	0.078	0.166	1.88938e-30	CD8T_1	S1PR5
1.41326e-32	0.251497	0.976	0.971	6.8826e-30	CD8T_1	CD52
1.55195e-32	0.61954	0.38	0.283	7.558e-30	CD8T_1	FOSB
7.03569e-31	0.433698	0.607	0.527	3.42638e-28	CD8T_1	DUSP1
1.04348e-30	0.870405	0.21	0.133	5.08174e-28	CD8T_1	RGS1
3.35785e-29	1.09404	0.103	0.051	1.63527e-26	CD8T_1	TNFSF10
9.016e-29	-0.357723	0.448	0.575	4.39079e-26	CD8T_1	CTSW
5.89144e-28	-0.735475	0.085	0.166	2.86913e-25	CD8T_1	KLRD1
7.83326e-27	-0.938288	0.061	0.13	3.8148e-24	CD8T_1	KLRF1
1.27404e-26	-0.444818	0.297	0.411	6.20457e-24	CD8T_1	TRGC2
1.03678e-25	-0.27243	0.658	0.734	5.0491e-23	CD8T_1	ITGB2
5.83397e-25	0.917113	0.143	0.085	2.84114e-22	CD8T_1	IL4R
3.17462e-23	-0.920161	0.043	0.1	1.54604e-20	CD8T_1	CX3CR1
3.49439e-23	-0.347145	0.365	0.476	1.70177e-20	CD8T_1	RUNX3
4.21422e-23	-0.52015	0.109	0.188	2.05233e-20	CD8T_1	TBX21
3.6277e-22	-0.406716	0.249	0.349	1.76669e-19	CD8T_1	HOPX
4.13585e-20	-0.75533	0.061	0.119	2.01416e-17	CD8T_1	ITGAM
6.64385e-19	-0.712024	0.067	0.124	3.23555e-16	CD8T_1	CD244
1.54407e-18	-0.373169	0.203	0.288	7.51965e-16	CD8T_1	APOBEC3G
4.27226e-18	-0.27832	0.132	0.205	2.08059e-15	CD8T_1	CCL4
9.5035e-18	-0.403131	0.148	0.224	4.62821e-15	CD8T_1	SYNE1
1.4659e-17	0.306106	0.643	0.607	7.13893e-15	CD8T_1	KLF2
2.31967e-17	-0.336483	0.276	0.368	1.12968e-14	CD8T_1	IL2RB
1.37584e-16	0.701898	0.219	0.164	6.70033e-14	CD8T_1	CTSA
3.24152e-16	-0.534275	0.106	0.168	1.57862e-13	CD8T_1	CD300A
1.64614e-14	-0.468636	0.07	0.12	8.0167e-12	CD8T_1	IKZF3
4.2868e-14	0.579759	0.103	0.064	2.08767e-11	CD8T_1	PASK
6.497e-14	0.645307	0.163	0.117	3.16404e-11	CD8T_1	SORL1
7.40817e-14	0.595432	0.173	0.126	3.60778e-11	CD8T_1	JUN
2.5245e-13	0.387256	0.337	0.28	1.22943e-10	CD8T_1	SELL
4.31757e-13	-0.290721	0.57	0.642	2.10266e-10	CD8T_1	CD8B
2.51777e-12	-0.342576	0.132	0.19	1.22616e-09	CD8T_1	KLRG1
5.31821e-12	-0.322574	0.131	0.188	2.58997e-09	CD8T_1	TARP-refseq
1.7838e-11	0.258261	0.294	0.235	8.68709e-09	CD8T_1	CD27
5.24786e-11	0.353308	0.484	0.442	2.55571e-08	CD8T_1	LGALS1
3.36253e-10	0.368219	0.361	0.314	1.63755e-07	CD8T_1	GZMK
6.28067e-09	0.434291	0.11	0.078	3.05869e-06	CD8T_1	MYC
4.83831e-08	-0.27131	0.104	0.145	2.35626e-05	CD8T_1	ADA
8.91919e-08	-0.323659	0.077	0.112	4.34365e-05	CD8T_1	LAG3
1.18431e-07	-0.348386	0.135	0.177	5.76759e-05	CD8T_1	CD7
7.71395e-07	-0.289569	0.081	0.113	0.00037567	CD8T_1	CTSD
1.1979e-06	0.43716	0.225	0.196	0.000583377	CD8T_1	ANXA5
1.81629e-06	0.573387	0.117	0.091	0.000884534	CD8T_1	SLC2A3
2.29071e-06	0.355413	0.313	0.286	0.00111557	CD8T_1	CD44
7.18174e-06	0.39156	0.147	0.119	0.00349751	CD8T_1	YBX3
0.000332555	0.266993	0.239	0.217	0.161954	CD8T_1	GIMAP2
0.000925365	0.286115	0.302	0.288	0.450653	CD8T_1	IFITM3
0.00284896	0.416763	0.115	0.099	1	CD8T_1	TRIB2
0.00399125	-0.530192	0.097	0.112	1	CD8T_1	CCR7
0.00408024	0.518515	0.129	0.114	1	CD8T_1	PRDM1
0.00525581	0.403142	0.113	0.099	1	CD8T_1	TIAF1
3.05485e-17	1.035	0.473	0.272	1.48771e-14	CD8T_12	GZMB
8.67609e-14	1.17233	0.128	0.04	4.22525e-11	CD8T_12	ITGAX
1.11318e-12	0.510668	0.802	0.73	5.42118e-10	CD8T_12	NKG7
3.32856e-11	0.922905	0.372	0.224	1.62101e-08	CD8T_12	FCGR3A
1.1987e-10	-0.642898	0.554	0.705	5.83768e-08	CD8T_12	CXCR4
4.61797e-10	-1.29872	0.161	0.325	2.24895e-07	CD8T_12	GZMK
5.39738e-10	0.680424	0.544	0.39	2.62852e-07	CD8T_12	GNLY
7.99041e-10	1.12304	0.111	0.039	3.89133e-07	CD8T_12	B3GAT1
1.31807e-09	0.940032	0.141	0.057	6.41899e-07	CD8T_12	KLRC3
7.04707e-09	-0.329449	0.879	0.949	3.43192e-06	CD8T_12	IL32
8.19308e-09	0.592396	0.497	0.337	3.99003e-06	CD8T_12	FGFBP2
5.56059e-08	0.454149	0.624	0.459	2.70801e-05	CD8T_12	GZMH
3.322e-07	0.585986	0.52	0.387	0.000161781	CD8T_12	TRGC2
1.73688e-06	-0.352248	0.805	0.865	0.000845861	CD8T_12	CD48
2.35424e-06	0.582657	0.443	0.335	0.00114652	CD8T_12	PRF1
5.80335e-06	0.788674	0.242	0.148	0.00282623	CD8T_12	S1PR5
6.80301e-06	0.661831	0.201	0.116	0.00331307	CD8T_12	KLRF1
6.98775e-06	-0.752169	0.262	0.384	0.00340303	CD8T_12	IL7R
7.14672e-06	0.324071	0.782	0.719	0.00348045	CD8T_12	ITGB2
8.36058e-05	0.586909	0.235	0.149	0.040716	CD8T_12	KLRD1
0.000127482	-0.554999	0.282	0.381	0.0620837	CD8T_12	JUNB
0.000134244	-0.576511	0.144	0.248	0.0653769	CD8T_12	CD27
0.000145067	-0.507448	0.45	0.543	0.0706477	CD8T_12	DUSP1
0.000333604	0.631746	0.128	0.072	0.162465	CD8T_12	TTC38
0.000558266	0.344728	0.258	0.175	0.271875	CD8T_12	TARP-refseq
0.000690213	0.390008	0.292	0.208	0.336134	CD8T_12	KLRB1
0.000798711	0.454046	0.554	0.469	0.388972	CD8T_12	BIN2
0.000915043	-0.377449	0.513	0.581	0.445626	CD8T_12	CD2
0.000989647	-0.477786	0.453	0.528	0.481958	CD8T_12	DUSP2
0.00266269	-0.450831	0.128	0.202	1	CD8T_12	FAM65B
0.00292307	0.433216	0.228	0.161	1	CD8T_12	CD247
0.00345507	-0.324779	0.211	0.292	1	CD8T_12	SELL
0.00425577	0.447343	0.161	0.107	1	CD8T_12	ITGAM
0.00481542	-0.297044	0.228	0.303	1	CD8T_12	FOSB
0.00653994	0.690003	0.121	0.079	1	CD8T_12	ASAH1
0.0069886	0.496713	0.265	0.208	1	CD8T_12	GNAI2
0	1.99504	0.856	0.346	0	CD8T_6	GNLY
1.89531e-198	1.35434	0.6	0.242	9.23016e-196	CD8T_6	GZMB
1.02356e-118	0.62253	0.981	0.706	4.98473e-116	CD8T_6	NKG7
4.5541e-109	1.00386	0.583	0.305	2.21785e-106	CD8T_6	HOPX
1.8025e-95	0.954401	0.571	0.314	8.77819e-93	CD8T_6	PRF1
1.11559e-94	1.13062	0.436	0.205	5.43294e-92	CD8T_6	FCGR3A
1.46581e-94	0.883435	0.582	0.315	7.13848e-92	CD8T_6	FGFBP2
1.22886e-85	0.65415	0.733	0.434	5.98453e-83	CD8T_6	GZMH
2.80138e-73	0.768263	0.605	0.368	1.36427e-70	CD8T_6	TRGC2
7.23891e-70	1.64302	0.139	0.038	3.52535e-67	CD8T_6	KLRC1
6.05625e-64	-2.26833	0.074	0.263	2.94939e-61	CD8T_6	CD27
3.05094e-63	0.681134	0.646	0.429	1.48581e-60	CD8T_6	LGALS1
4.40441e-62	0.470175	0.898	0.647	2.14495e-59	CD8T_6	CST7
1.15763e-57	-0.252756	0.997	0.996	5.63764e-55	CD8T_6	HLA.A
1.30081e-52	1.15791	0.236	0.105	6.33496e-50	CD8T_6	KLRF1
1.37547e-51	1.10654	0.223	0.097	6.69852e-49	CD8T_6	ITGAM
1.75932e-45	0.628786	0.587	0.406	8.5679e-43	CD8T_6	CD63
9.17214e-45	-0.386593	0.912	0.952	4.46683e-42	CD8T_6	IL32
2.96227e-44	1.31787	0.138	0.05	1.44263e-41	CD8T_6	KLRC3
6.73707e-42	-0.548597	0.839	0.866	3.28095e-39	CD8T_6	CD48
1.49572e-41	0.39514	0.787	0.557	7.28415e-39	CD8T_6	GZMA
3.10543e-41	1.05406	0.182	0.079	1.51234e-38	CD8T_6	ZNF683
1.2004e-40	0.803781	0.299	0.161	5.84593e-38	CD8T_6	TBX21
3.1942e-40	-1.29733	0.289	0.425	1.55558e-37	CD8T_6	PIK3IP1
2.08899e-39	-0.459795	0.824	0.864	1.01734e-36	CD8T_6	TRAC
1.0824e-37	-2.30237	0.064	0.189	5.27127e-35	CD8T_6	LEF1
4.94935e-36	-2.95501	0.014	0.119	2.41033e-33	CD8T_6	CCR7
1.67098e-35	0.833479	0.267	0.145	8.13766e-33	CD8T_6	CD300A
2.38423e-33	0.300454	0.983	0.767	1.16112e-30	CD8T_6	CCL5
4.03063e-33	-1.42228	0.173	0.302	1.96292e-30	CD8T_6	SELL
1.21164e-32	0.869866	0.189	0.091	5.90069e-30	CD8T_6	NCR3
4.50477e-31	-0.713038	0.558	0.636	2.19382e-28	CD8T_6	CD8B
6.51933e-31	-0.919283	0.264	0.394	3.17491e-28	CD8T_6	IL7R
1.20818e-27	0.76287	0.246	0.141	5.88381e-25	CD8T_6	KLRD1
1.64074e-27	-0.664964	0.547	0.621	7.99043e-25	CD8T_6	KLF2
2.58638e-27	-0.454769	0.892	0.907	1.25957e-24	CD8T_6	TRBC2
5.07747e-27	0.68133	0.28	0.167	2.47273e-24	CD8T_6	TARP-refseq
2.52998e-25	0.749699	0.24	0.141	1.2321e-22	CD8T_6	S1PR5
3.92967e-24	-0.365518	0.809	0.837	1.91375e-21	CD8T_6	CD3E
9.28845e-24	-0.536579	0.669	0.709	4.52347e-21	CD8T_6	CD74
1.1152e-23	-0.944514	0.286	0.389	5.43103e-21	CD8T_6	JUNB
3.29554e-21	0.331601	0.678	0.539	1.60493e-18	CD8T_6	CTSW
1.96434e-20	-1.41682	0.069	0.156	9.56635e-18	CD8T_6	RGS1
2.57989e-20	0.294157	0.821	0.71	1.25641e-17	CD8T_6	ITGB2
1.73149e-19	-0.981564	0.183	0.278	8.43237e-17	CD8T_6	FYB
3.97097e-19	-0.897913	0.214	0.31	1.93386e-16	CD8T_6	FOSB
1.52813e-17	-0.895977	0.24	0.331	7.442e-15	CD8T_6	GZMK
2.95561e-17	-0.28204	0.855	0.865	1.43938e-14	CD8T_6	CD3D
8.62926e-17	-0.479869	0.582	0.623	4.20245e-14	CD8T_6	LCK
1.1499e-16	0.264774	0.642	0.516	5.59999e-14	CD8T_6	IFITM2
7.19038e-16	0.306011	0.461	0.34	3.50171e-13	CD8T_6	IL2RB
3.77307e-15	-1.49375	0.045	0.106	1.83749e-12	CD8T_6	TCF7
1.95539e-14	0.390226	0.36	0.263	9.52277e-12	CD8T_6	APOBEC3G
8.00517e-13	-0.562903	0.361	0.424	3.89852e-10	CD8T_6	LAT
9.9662e-13	0.463602	0.174	0.111	4.85354e-10	CD8T_6	PRDM1
1.92381e-12	-1.05959	0.098	0.161	9.36896e-10	CD8T_6	GIMAP5
2.88672e-12	-0.443558	0.567	0.604	1.40583e-09	CD8T_6	ITM2B
5.77451e-12	0.400645	0.248	0.172	2.81219e-09	CD8T_6	KLRG1
2.18431e-11	-1.04437	0.073	0.129	1.06376e-08	CD8T_6	YBX3
3.88637e-11	0.280492	0.473	0.376	1.89266e-08	CD8T_6	ARL4C
6.92564e-11	-0.461538	0.524	0.55	3.37279e-08	CD8T_6	CD37
7.21727e-11	-0.57648	0.308	0.371	3.51481e-08	CD8T_6	CD69
1.29496e-10	0.791152	0.266	0.204	6.30644e-08	CD8T_6	KLRB1
1.61258e-10	0.540434	0.163	0.108	7.85325e-08	CD8T_6	CD244
2.9939e-10	0.291384	0.255	0.185	1.45803e-07	CD8T_6	CCL4
4.14224e-10	0.553498	0.113	0.069	2.01727e-07	CD8T_6	TTC38
8.69958e-10	-0.896684	0.1	0.155	4.23669e-07	CD8T_6	BCL11B
1.23736e-09	0.553536	0.132	0.085	6.02594e-07	CD8T_6	CX3CR1
2.53105e-09	0.301163	0.274	0.203	1.23262e-06	CD8T_6	SYNE1
5.22832e-09	-0.257882	0.736	0.734	2.54619e-06	CD8T_6	GAPDH
1.7202e-08	-0.743137	0.174	0.226	8.3774e-06	CD8T_6	GIMAP2
1.76959e-08	-0.98619	0.062	0.106	8.61789e-06	CD8T_6	TRIB2
2.11782e-08	-0.303027	0.693	0.703	1.03138e-05	CD8T_6	CXCR4
4.29382e-08	-0.448286	0.401	0.438	2.09109e-05	CD8T_6	CD6
5.52472e-08	0.460217	0.12	0.079	2.69054e-05	CD8T_6	PIK3AP1
3.57667e-07	-0.648748	0.181	0.228	0.000174184	CD8T_6	CD5
5.19574e-07	0.317843	0.16	0.114	0.000253032	CD8T_6	GLUL
1.77703e-06	-0.801377	0.082	0.12	0.000865414	CD8T_6	R3HDM4
0.000137025	-0.525967	0.171	0.203	0.066731	CD8T_6	FAM65B
0.000153435	-0.663283	0.145	0.177	0.0747229	CD8T_6	CTSA
0.000335915	-0.428318	0.266	0.293	0.163591	CD8T_6	CD44
0.00146814	-0.526005	0.111	0.137	0.714985	CD8T_6	JUN
0.00157483	-0.546571	0.085	0.11	0.76694	CD8T_6	TKT
0.00618066	-0.565588	0.09	0.11	1	CD8T_6	IGBP1
0.00678888	-0.413392	0.183	0.205	1	CD8T_6	VPS28
0.0086609	-0.295344	0.083	0.103	1	CD8T_6	HLA.DMA
6.43952e-57	0.997433	0.543	0.309	3.13604e-54	CD8T_7	GZMK
4.00718e-45	0.687354	0.829	0.697	1.95149e-42	CD8T_7	CD74
4.60422e-26	0.582759	0.667	0.518	2.24225e-23	CD8T_7	DUSP2
1.78869e-22	0.394863	0.807	0.662	8.71092e-20	CD8T_7	CST7
2.64354e-22	-0.939695	0.251	0.402	1.28741e-19	CD8T_7	GNLY
3.56997e-20	0.305462	0.918	0.779	1.73857e-17	CD8T_7	CCL5
3.62889e-15	0.891025	0.121	0.058	1.76727e-12	CD8T_7	CD160
2.15959e-14	-1.23144	0.088	0.183	1.05172e-11	CD8T_7	LEF1
6.69264e-14	0.292433	0.698	0.571	3.25932e-11	CD8T_7	GZMA
9.36588e-14	0.709439	0.277	0.186	4.56119e-11	CD8T_7	CCL4
8.88978e-12	-0.709451	0.183	0.281	4.32932e-09	CD8T_7	GZMB
1.15704e-11	-0.488142	0.565	0.633	5.63478e-09	CD8T_7	CD8B
1.27343e-11	0.372344	0.438	0.331	6.20159e-09	CD8T_7	HLA.DPA1
3.68561e-11	0.758215	0.108	0.056	1.79489e-08	CD8T_7	TIGIT
6.95359e-11	-0.628365	0.198	0.296	3.3864e-08	CD8T_7	IFITM3
1.89083e-10	-0.786547	0.103	0.185	9.20834e-08	CD8T_7	TSPAN32
2.41599e-10	-0.693472	0.329	0.418	1.17659e-07	CD8T_7	PIK3IP1
5.65871e-10	-0.633573	0.307	0.395	2.75579e-07	CD8T_7	TRGC2
2.65497e-09	-0.84622	0.106	0.181	1.29297e-06	CD8T_7	TARP-refseq
9.77471e-09	-0.489261	0.248	0.335	4.76028e-06	CD8T_7	HOPX
9.30839e-08	0.616063	0.16	0.105	4.53319e-05	CD8T_7	HLA.DQB1
6.64308e-07	-0.304481	0.45	0.533	0.000323518	CD8T_7	IFITM2
9.7118e-07	-0.297203	0.483	0.556	0.000472965	CD8T_7	CTSW
2.88725e-06	0.300995	0.519	0.451	0.00140609	CD8T_7	RUNX3
6.13764e-06	0.503064	0.157	0.111	0.00298903	CD8T_7	CD244
7.75248e-06	-0.319622	0.389	0.453	0.00377546	CD8T_7	LGALS1
8.92502e-06	-0.318262	0.485	0.538	0.00434648	CD8T_7	KLRK1
1.14515e-05	-0.962905	0.068	0.112	0.00557686	CD8T_7	CCR7
3.16715e-05	-0.668786	0.061	0.102	0.015424	CD8T_7	NCR3
9.58018e-05	-0.619209	0.07	0.111	0.0466555	CD8T_7	ITGAM
0.000211271	-0.260817	0.568	0.598	0.102889	CD8T_7	KLRC4.KLRK1
0.000409665	-0.280105	0.574	0.616	0.199507	CD8T_7	KLF2
0.000806251	0.394006	0.216	0.177	0.392644	CD8T_7	KLRG1
0.000985123	-0.660151	0.174	0.212	0.479755	CD8T_7	KLRB1
0.00127637	-0.542413	0.134	0.171	0.621593	CD8T_7	CD7
0.00494633	-0.405868	0.359	0.383	1	CD8T_7	IL7R
0.00637741	-0.299715	0.13	0.164	1	CD8T_7	CD247
0.00889279	-0.499598	0.075	0.1	1	CD8T_7	CNOT2
6.43956e-249	0.87734	0.958	0.703	3.13607e-246	CD8T_5	NKG7
7.42473e-232	1.11647	0.801	0.419	3.61584e-229	CD8T_5	GZMH
1.21608e-209	1.28046	0.651	0.301	5.92229e-207	CD8T_5	FGFBP2
2.10977e-174	-2.9763	0.086	0.419	1.02746e-171	CD8T_5	IL7R
6.26018e-127	-0.829018	0.792	0.873	3.04871e-124	CD8T_5	CD48
3.47422e-103	0.978353	0.492	0.248	1.69195e-100	CD8T_5	GZMB
2.67943e-93	0.534343	0.902	0.641	1.30488e-90	CD8T_5	CST7
8.50789e-84	-0.88328	0.586	0.717	4.14334e-81	CD8T_5	CXCR4
2.05771e-79	0.767115	0.543	0.312	1.00211e-76	CD8T_5	PRF1
2.04463e-74	0.889529	0.401	0.205	9.95734e-72	CD8T_5	FCGR3A
3.76744e-74	-1.19091	0.396	0.56	1.83474e-71	CD8T_5	DUSP1
3.48285e-71	0.539124	0.796	0.551	1.69615e-68	CD8T_5	GZMA
1.2696e-67	0.690767	0.533	0.313	6.18293e-65	CD8T_5	HLA.DPA1
2.82601e-65	1.10179	0.198	0.076	1.37627e-62	CD8T_5	CX3CR1
2.35653e-61	0.397693	0.961	0.765	1.14763e-58	CD8T_5	CCL5
5.10799e-57	0.964669	0.271	0.129	2.48759e-54	CD8T_5	HLA.DRA
7.33681e-57	-1.49017	0.287	0.428	3.57303e-54	CD8T_5	PIK3IP1
1.01314e-50	0.60684	0.822	0.69	4.93401e-48	CD8T_5	CD74
4.82173e-50	-2.2525	0.056	0.193	2.34818e-47	CD8T_5	LEF1
6.34967e-50	-0.817426	0.533	0.609	3.09229e-47	CD8T_5	ITM2B
4.27483e-49	-1.5399	0.158	0.307	2.08184e-46	CD8T_5	SELL
1.42469e-47	0.78899	0.268	0.135	6.93824e-45	CD8T_5	S1PR5
4.22204e-42	0.978064	0.152	0.063	2.05613e-39	CD8T_5	TTC38
1.09342e-40	0.547835	0.418	0.254	5.32496e-38	CD8T_5	APOBEC3G
7.48442e-40	0.674556	0.312	0.177	3.64491e-37	CD8T_5	CCL4
3.29142e-39	-1.18301	0.126	0.261	1.60292e-36	CD8T_5	CD27
1.46159e-38	0.271212	0.567	0.371	7.11795e-36	CD8T_5	GNLY
3.73e-37	-2.51516	0.023	0.12	1.81651e-34	CD8T_5	CCR7
9.90448e-36	-1.36627	0.196	0.314	4.82348e-33	CD8T_5	FOSB
3.21069e-35	-1.12518	0.281	0.391	1.56361e-32	CD8T_5	JUNB
4.66446e-34	0.971684	0.127	0.054	2.27159e-31	CD8T_5	CD160
5.27002e-34	0.655515	0.28	0.16	2.5665e-31	CD8T_5	TBX21
7.35526e-34	-0.687506	0.569	0.62	3.58201e-31	CD8T_5	KLF2
4.47705e-33	0.450682	0.535	0.371	2.18032e-30	CD8T_5	TRGC2
9.7239e-33	-0.653756	0.54	0.606	4.73554e-30	CD8T_5	BTG1
1.63467e-32	-0.500818	0.655	0.693	7.96086e-30	CD8T_5	S100A10
6.5893e-29	0.531558	0.246	0.139	3.20899e-26	CD8T_5	KLRD1
4.73997e-28	0.893577	0.106	0.045	2.30837e-25	CD8T_5	LAIR2
2.1491e-27	0.544561	0.225	0.126	1.04661e-24	CD8T_5	ADA
4.5216e-27	0.279732	0.843	0.705	2.20202e-24	CD8T_5	ITGB2
3.42852e-25	0.495542	0.271	0.165	1.66969e-22	CD8T_5	TARP-refseq
1.5523e-23	0.685958	0.152	0.08	7.55972e-21	CD8T_5	ZNF683
9.15419e-21	0.321102	0.339	0.222	4.45809e-18	CD8T_5	SAMD3
2.5052e-20	-0.320117	0.835	0.834	1.22003e-17	CD8T_5	CD3E
7.25357e-20	0.465688	0.171	0.097	3.53249e-17	CD8T_5	LAG3
3.03786e-18	-1.55993	0.045	0.108	1.47944e-15	CD8T_5	TCF7
5.21968e-18	0.383197	0.156	0.088	2.54198e-15	CD8T_5	CD3G
1.99613e-17	-0.754926	0.309	0.373	9.72115e-15	CD8T_5	CD69
2.19738e-16	0.497073	0.135	0.076	1.07013e-13	CD8T_5	PIK3AP1
1.02143e-15	0.388166	0.18	0.111	4.97435e-13	CD8T_5	SRGN
1.65245e-15	0.35754	0.17	0.103	8.04742e-13	CD8T_5	IKZF3
3.04893e-15	0.501408	0.164	0.101	1.48483e-12	CD8T_5	ITGAM
3.92056e-15	-0.628932	0.254	0.331	1.90931e-12	CD8T_5	GZMK
4.62875e-15	-1.255	0.08	0.141	2.2542e-12	CD8T_5	JUN
4.69201e-13	-1.03574	0.121	0.18	2.28501e-10	CD8T_5	CTSA
2.64596e-12	0.296296	0.246	0.171	1.28858e-09	CD8T_5	KLRG1
3.49974e-12	-1.35475	0.053	0.101	1.70437e-09	CD8T_5	IL4R
3.76873e-12	0.331372	0.159	0.102	1.83537e-09	CD8T_5	HLA.DQB1
2.75501e-11	-0.465335	0.541	0.548	1.34169e-08	CD8T_5	CD37
1.24084e-10	0.276616	0.148	0.096	6.04287e-08	CD8T_5	HLA.DMA
7.81931e-10	0.28091	0.161	0.108	3.808e-07	CD8T_5	CD244
2.71495e-06	-0.32887	0.528	0.528	0.00132218	CD8T_5	IFITM2
4.058e-06	-0.671023	0.17	0.204	0.00197625	CD8T_5	FAM65B
1.03508e-05	-0.566641	0.262	0.29	0.00504084	CD8T_5	S100A9
1.14404e-05	-0.804427	0.097	0.128	0.00557146	CD8T_5	YBX3
1.33885e-05	-0.607403	0.236	0.26	0.00652018	CD8T_5	CYTIP
5.08279e-05	-0.717194	0.101	0.129	0.0247532	CD8T_5	SORL1
9.16961e-05	-0.795384	0.093	0.119	0.044656	CD8T_5	R3HDM4
0.000100186	-0.479569	0.275	0.293	0.0487907	CD8T_5	CD44
0.000163296	-0.48044	0.273	0.293	0.0795251	CD8T_5	IFITM3
0.000384166	-0.645887	0.079	0.103	0.187089	CD8T_5	NCR3
0.00117369	-0.634013	0.137	0.158	0.571585	CD8T_5	GIMAP5
0.00218035	-0.526006	0.208	0.223	1	CD8T_5	GIMAP2
0.00304882	-0.640787	0.134	0.151	1	CD8T_5	BCL11B
0.00423687	-0.485712	0.214	0.226	1	CD8T_5	RPN2
0.00762962	-0.604093	0.168	0.182	1	CD8T_5	TSPAN32
0.00970416	-0.415015	0.319	0.316	1	CD8T_5	C10orf54
1.3065e-47	-1.57224	0.127	0.291	6.36265e-45	CD8T_18	GZMB
5.12819e-43	0.660421	0.476	0.306	2.49743e-40	CD8T_18	GZMK
6.16351e-42	-1.47736	0.091	0.241	3.00163e-39	CD8T_18	FCGR3A
9.0438e-33	-0.964914	0.212	0.354	4.40433e-30	CD8T_18	FGFBP2
2.80597e-27	-0.653252	0.344	0.474	1.36651e-24	CD8T_18	GZMH
1.26055e-25	0.420332	0.51	0.368	6.13885e-23	CD8T_18	IL7R
1.86677e-23	0.404954	0.631	0.532	9.09119e-21	CD8T_18	DUSP1
4.39383e-23	-0.436464	0.714	0.734	2.1398e-20	CD8T_18	NKG7
2.05619e-20	0.298658	0.781	0.694	1.00136e-17	CD8T_18	CXCR4
1.05571e-19	-0.705055	0.241	0.348	5.1413e-17	CD8T_18	PRF1
2.07238e-14	-0.593388	0.315	0.402	1.00925e-11	CD8T_18	GNLY
1.83188e-13	-0.756456	0.087	0.157	8.92124e-11	CD8T_18	S1PR5
2.99204e-13	0.299153	0.608	0.518	1.45712e-10	CD8T_18	DUSP2
4.75678e-12	0.54553	0.286	0.218	2.31655e-09	CD8T_18	ITGA4
1.19634e-10	0.310111	0.315	0.238	5.8262e-08	CD8T_18	CD27
3.09066e-10	0.396544	0.364	0.295	1.50515e-07	CD8T_18	FOSB
5.31251e-10	0.39845	0.438	0.373	2.58719e-07	CD8T_18	JUNB
3.06613e-08	-0.545087	0.124	0.179	1.49321e-05	CD8T_18	TBX21
1.60383e-07	0.454128	0.138	0.097	7.81066e-05	CD8T_18	TCF7
2.04466e-07	-0.538288	0.142	0.197	9.9575e-05	CD8T_18	CCL4
2.66174e-06	-0.297513	0.22	0.278	0.00129627	CD8T_18	APOBEC3G
4.55424e-06	-0.569179	0.082	0.121	0.00221792	CD8T_18	KLRF1
1.08314e-05	0.444804	0.157	0.121	0.00527489	CD8T_18	YBX3
3.64994e-05	-0.484299	0.077	0.111	0.0177752	CD8T_18	ITGAM
6.71742e-05	-0.366581	0.185	0.228	0.0327138	CD8T_18	CD5
8.88496e-05	-0.484209	0.089	0.122	0.0432698	CD8T_18	GLUL
0.000193254	-0.395521	0.085	0.116	0.0941147	CD8T_18	CD244
0.000200025	-0.432271	0.113	0.148	0.0974122	CD8T_18	HLA.DRA
0.00178525	-0.279416	0.111	0.14	0.869415	CD8T_18	ADA
0.00311436	-0.345488	0.079	0.102	1	CD8T_18	NCR3
0.00600782	0.256642	0.197	0.171	1	CD8T_18	CTSA
0.00677946	-0.548121	0.091	0.111	1	CD8T_18	CCR7
0	3.49896	0.52	0.057	0	CD8T_4	CCR7
0	2.90816	0.616	0.122	0	CD8T_4	LEF1
0	2.2985	0.829	0.36	0	CD8T_4	PIK3IP1
0	2.14199	0.703	0.238	0	CD8T_4	SELL
0	-4.04664	0.093	0.875	0	CD8T_4	CCL5
0	-4.19579	0.039	0.646	0	CD8T_4	GZMA
0	-4.7108	0.112	0.81	0	CD8T_4	NKG7
0	-4.7653	0.034	0.751	0	CD8T_4	CST7
0	-5.10309	0.015	0.518	0	CD8T_4	GZMH
6.37701e-301	1.41592	0.836	0.603	3.1056e-298	CD8T_4	CD8B
1.07243e-286	1.8006	0.561	0.206	5.22271e-284	CD8T_4	CD27
2.01811e-246	2.48977	0.283	0.058	9.82819e-244	CD8T_4	MYC
3.01851e-237	0.892276	0.939	0.854	1.47001e-234	CD8T_4	CD48
1.08427e-218	-4.64867	0.058	0.436	5.28041e-216	CD8T_4	GNLY
3.12582e-206	-2.26486	0.187	0.57	1.52227e-203	CD8T_4	DUSP2
3.21894e-198	-4.16826	0.013	0.37	1.56762e-195	CD8T_4	HOPX
3.84219e-194	2.47291	0.201	0.037	1.87115e-191	CD8T_4	TXK
4.50252e-192	-3.99457	0.028	0.38	2.19273e-189	CD8T_4	FGFBP2
6.97741e-184	-2.60941	0.069	0.43	3.398e-181	CD8T_4	TRGC2
4.39955e-182	-2.34844	0.127	0.49	2.14258e-179	CD8T_4	LGALS1
9.22831e-172	2.19026	0.226	0.051	4.49418e-169	CD8T_4	PASK
5.12958e-170	-3.36797	0.031	0.359	2.4981e-167	CD8T_4	GZMK
1.49083e-168	-2.89368	0.042	0.375	7.26032e-166	CD8T_4	PRF1
1.11681e-162	1.13756	0.643	0.349	5.43886e-160	CD8T_4	IL7R
1.70624e-153	-4.14302	0.013	0.309	8.30938e-151	CD8T_4	GZMB
7.93669e-143	2.4247	0.12	0.017	3.86517e-140	CD8T_4	NT5E
1.04965e-133	0.698958	0.889	0.827	5.1118e-131	CD8T_4	CD3E
2.41016e-122	0.935016	0.724	0.606	1.17375e-119	CD8T_4	LCK
2.62415e-118	0.943259	0.721	0.585	1.27796e-115	CD8T_4	ITM2B
3.03278e-106	-3.11366	0.024	0.252	1.47696e-103	CD8T_4	FCGR3A
3.03044e-104	1.62988	0.34	0.16	1.47583e-101	CD8T_4	TSPAN32
3.29787e-102	1.79794	0.236	0.084	1.60606e-99	CD8T_4	TCF7
2.41777e-100	-3.19435	0.007	0.215	1.17745e-97	CD8T_4	CCL4
3.34878e-99	-3.8031	0.021	0.234	1.63086e-96	CD8T_4	KLRB1
6.07949e-99	-1.47863	0.103	0.367	2.96071e-96	CD8T_4	HLA.DPA1
1.70713e-90	1.60169	0.298	0.137	8.31374e-88	CD8T_4	GIMAP5
1.0108e-88	0.929063	0.652	0.534	4.92259e-86	CD8T_4	CD37
1.60526e-87	-3.22986	0.008	0.195	7.81763e-85	CD8T_4	TBX21
1.7073e-83	0.968245	0.573	0.417	8.31457e-81	CD8T_4	CD6
4.9839e-83	2.04127	0.147	0.042	2.42716e-80	CD8T_4	FCER1G
7.58895e-82	1.52677	0.308	0.151	3.69582e-79	CD8T_4	CD7
1.31956e-80	-3.59561	0.001	0.17	6.42628e-78	CD8T_4	KLRD1
1.95621e-79	1.23898	0.416	0.251	9.52675e-77	CD8T_4	FYB
2.78071e-78	-2.62223	0.021	0.199	1.3542e-75	CD8T_4	KLRG1
4.2728e-75	-3.14307	0.006	0.168	2.08086e-72	CD8T_4	S1PR5
1.50883e-72	-2.38034	0.024	0.196	7.34802e-70	CD8T_4	TARP-refseq
3.01203e-72	-1.49572	0.09	0.295	1.46686e-69	CD8T_4	APOBEC3G
4.04504e-72	-1.0551	0.175	0.411	1.96993e-69	CD8T_4	ARL4C
3.66797e-70	-0.991777	0.212	0.449	1.7863e-67	CD8T_4	CD63
3.76504e-66	-0.582552	0.528	0.744	1.83357e-63	CD8T_4	ITGB2
1.39411e-63	0.509672	0.873	0.859	6.78933e-61	CD8T_4	TRAC
1.12043e-62	-0.797775	0.543	0.725	5.45652e-60	CD8T_4	CD74
1.31279e-59	-0.373303	0.881	0.957	6.39329e-57	CD8T_4	IL32
1.66724e-56	-0.940694	0.169	0.374	8.11948e-54	CD8T_4	IL2RB
1.62903e-55	0.457698	0.869	0.863	7.93338e-53	CD8T_4	CD3D
3.3835e-55	0.705541	0.661	0.588	1.64777e-52	CD8T_4	KLRC4.KLRK1
5.80162e-53	0.53114	0.911	0.905	2.82539e-50	CD8T_4	TRBC2
6.46993e-53	-2.56938	0.009	0.131	3.15086e-50	CD8T_4	PRDM1
1.44324e-51	-2.44448	0.03	0.163	7.0286e-49	CD8T_4	RGS1
6.25168e-51	0.664714	0.678	0.606	3.04457e-48	CD8T_4	KLF2
7.71926e-50	-2.39181	0.012	0.13	3.75928e-47	CD8T_4	KLRF1
7.03805e-46	-2.29619	0.009	0.117	3.42753e-43	CD8T_4	LAG3
6.38723e-45	-1.53086	0.043	0.171	3.11058e-42	CD8T_4	CD300A
1.95081e-44	0.700526	0.596	0.527	9.50044e-42	CD8T_4	KLRK1
4.28382e-44	1.12154	0.322	0.208	2.08622e-41	CD8T_4	GIMAP2
5.81708e-44	-2.19995	0.013	0.12	2.83292e-41	CD8T_4	ITGAM
6.68102e-44	1.27687	0.246	0.137	3.25366e-41	CD8T_4	BCL11B
3.33475e-43	0.612773	0.655	0.591	1.62402e-40	CD8T_4	BTG1
1.75991e-42	-2.4846	0.004	0.1	8.57076e-40	CD8T_4	CX3CR1
2.47993e-41	0.79903	0.497	0.408	1.20773e-38	CD8T_4	LAT
1.12249e-39	-0.906153	0.104	0.251	5.46651e-37	CD8T_4	SAMD3
1.90218e-37	-0.566406	0.29	0.476	9.26361e-35	CD8T_4	RUNX3
4.29226e-37	0.968702	0.318	0.212	2.09033e-34	CD8T_4	CD5
1.15763e-36	-1.6167	0.024	0.125	5.63765e-34	CD8T_4	CD244
3.79223e-36	1.07537	0.291	0.189	1.84682e-33	CD8T_4	FAM65B
5.6154e-36	1.21762	0.121	0.05	2.7347e-33	CD8T_4	LTB
3.13229e-35	0.939971	0.349	0.246	1.52543e-32	CD8T_4	CYTIP
4.92573e-33	1.25034	0.185	0.101	2.39883e-30	CD8T_4	XPO6
5.18889e-32	1.15484	0.193	0.107	2.52699e-29	CD8T_4	R3HDM4
1.68095e-29	1.17589	0.157	0.081	8.18623e-27	CD8T_4	STAT5A
5.26479e-28	-0.378829	0.388	0.572	2.56395e-25	CD8T_4	CTSW
5.95533e-28	1.3203	0.128	0.063	2.90025e-25	CD8T_4	BCL2
2.22011e-27	-1.01595	0.04	0.129	1.08119e-24	CD8T_4	GLUL
3.37659e-27	-1.17078	0.04	0.128	1.6444e-24	CD8T_4	SRGN
5.56029e-27	-1.1104	0.033	0.117	2.70786e-24	CD8T_4	HLA.DQB1
3.75508e-26	-0.704977	0.101	0.214	1.82873e-23	CD8T_4	ANXA5
2.00998e-23	-0.752805	0.074	0.168	9.78862e-21	CD8T_4	SYNE2
3.05321e-21	1.05734	0.166	0.1	1.48691e-18	CD8T_4	TKT
5.71851e-21	0.661501	0.373	0.292	2.78491e-18	CD8T_4	FOSB
1.69873e-20	-0.496371	0.117	0.221	8.2728e-18	CD8T_4	SYNE1
3.23246e-19	0.955182	0.183	0.117	1.57421e-16	CD8T_4	YBX3
9.11302e-19	0.720608	0.371	0.309	4.43804e-16	CD8T_4	C10orf54
1.33563e-18	1.27876	0.134	0.079	6.50454e-16	CD8T_4	IL23R
5.88137e-18	1.05329	0.161	0.101	2.86423e-15	CD8T_4	IGBP1
1.12888e-16	0.794982	0.26	0.195	5.49764e-14	CD8T_4	VPS28
2.62259e-16	0.708764	0.233	0.166	1.2772e-13	CD8T_4	CTSA
2.10568e-14	0.953791	0.135	0.085	1.02546e-11	CD8T_4	SDCBP
2.77159e-14	0.90951	0.147	0.096	1.34976e-11	CD8T_4	TRIB2
3.18802e-14	-0.608816	0.083	0.152	1.55257e-11	CD8T_4	HLA.DRA
6.93934e-14	0.987383	0.131	0.082	3.37946e-11	CD8T_4	NEAT1
1.9804e-13	0.920139	0.141	0.093	9.64454e-11	CD8T_4	CNOT2
6.20644e-12	0.813644	0.136	0.09	3.02254e-09	CD8T_4	IL4R
2.03147e-10	-0.262185	0.587	0.702	9.89324e-08	CD8T_4	S100A10
2.80894e-10	-0.430882	0.054	0.103	1.36795e-07	CD8T_4	PDIA6
1.72189e-09	-0.49936	0.06	0.107	8.38559e-07	CD8T_4	TIAF1
2.52238e-09	0.55493	0.328	0.286	1.2284e-06	CD8T_4	IFITM3
4.82802e-08	0.501736	0.319	0.287	2.35125e-05	CD8T_4	CD44
1.75958e-07	-0.299877	0.065	0.106	8.56914e-05	CD8T_4	HLA.DMA
7.15021e-07	0.648247	0.155	0.122	0.000348215	CD8T_4	SORL1
9.23192e-07	-0.253174	0.066	0.104	0.000449595	CD8T_4	NCR3
1.26117e-06	0.652393	0.309	0.284	0.000614191	CD8T_4	S100A9
2.76441e-06	0.758851	0.149	0.119	0.00134627	CD8T_4	STAT4
4.34986e-06	0.749743	0.103	0.076	0.00211838	CD8T_4	STAT3
9.56801e-06	0.381633	0.464	0.472	0.00465962	CD8T_4	BIN2
6.35447e-05	0.262466	0.564	0.597	0.0309463	CD8T_4	PTPRC
0.000171159	0.635596	0.188	0.166	0.0833543	CD8T_4	XBP1
0.000343671	0.61175	0.152	0.131	0.167368	CD8T_4	ZAP70
0.0087855	0.252491	0.382	0.379	1	CD8T_4	JUNB
1.77134e-129	-1.94741	0.157	0.491	8.62642e-127	CD8T_2	GZMH
6.96685e-126	1.18344	0.58	0.297	3.39285e-123	CD8T_2	GZMK
9.31994e-125	-1.25187	0.621	0.742	4.53881e-122	CD8T_2	NKG7
4.11986e-115	-2.68068	0.066	0.367	2.00637e-112	CD8T_2	FGFBP2
1.03734e-105	-2.29516	0.131	0.419	5.05186e-103	CD8T_2	GNLY
8.55441e-92	-2.57358	0.046	0.298	4.166e-89	CD8T_2	GZMB
2.74947e-84	0.857547	0.61	0.36	1.33899e-81	CD8T_2	IL7R
4.63644e-70	-2.63612	0.042	0.244	2.25795e-67	CD8T_2	FCGR3A
3.71355e-61	0.623548	0.812	0.692	1.8085e-58	CD8T_2	CXCR4
3.6482e-48	-1.25718	0.167	0.354	1.77667e-45	CD8T_2	PRF1
9.45385e-45	0.670954	0.666	0.529	4.60402e-42	CD8T_2	DUSP1
1.54831e-36	-1.94699	0.038	0.161	7.54029e-34	CD8T_2	S1PR5
3.5926e-35	0.754725	0.498	0.368	1.7496e-32	CD8T_2	JUNB
7.4096e-33	0.790449	0.422	0.29	3.60847e-30	CD8T_2	FOSB
1.54959e-31	0.525323	0.64	0.516	7.5465e-29	CD8T_2	DUSP2
9.01845e-28	-0.47601	0.578	0.679	4.39198e-25	CD8T_2	CST7
7.58448e-26	0.526607	0.364	0.234	3.69364e-23	CD8T_2	CD27
4.05138e-25	-1.53989	0.033	0.125	1.97302e-22	CD8T_2	KLRF1
5.09356e-24	-0.370442	0.617	0.73	2.48056e-21	CD8T_2	ITGB2
5.07206e-23	0.562392	0.465	0.356	2.47009e-20	CD8T_2	CD69
5.57608e-23	0.371892	0.744	0.684	2.71555e-20	CD8T_2	S100A10
4.32982e-20	0.438148	0.672	0.608	2.10862e-17	CD8T_2	KLF2
1.04e-19	-1.22604	0.037	0.115	5.06481e-17	CD8T_2	ITGAM
1.41235e-17	-0.9314	0.073	0.158	6.87814e-15	CD8T_2	KLRD1
2.8573e-15	-0.711429	0.111	0.199	1.39151e-12	CD8T_2	CCL4
4.52792e-15	-0.321262	0.471	0.589	2.2051e-12	CD8T_2	GZMA
7.13784e-13	-0.6409	0.103	0.181	3.47613e-10	CD8T_2	TBX21
1.36824e-12	0.28571	0.645	0.596	6.66332e-10	CD8T_2	ITM2B
3.08779e-12	-0.725507	0.057	0.119	1.50375e-09	CD8T_2	CD244
2.97665e-11	-0.608187	0.094	0.163	1.44963e-08	CD8T_2	CD300A
6.13781e-11	0.287209	0.644	0.594	2.98912e-08	CD8T_2	BTG1
6.22409e-10	0.638734	0.185	0.13	3.03113e-07	CD8T_2	JUN
4.43862e-09	-0.307369	0.372	0.457	2.16161e-06	CD8T_2	LGALS1
5.00786e-09	-0.306031	0.373	0.463	2.43883e-06	CD8T_2	RUNX3
6.98465e-09	0.40895	0.145	0.096	3.40152e-06	CD8T_2	TCF7
9.95153e-09	0.546898	0.196	0.143	4.8464e-06	CD8T_2	RGS1
2.09619e-08	0.54546	0.222	0.169	1.02084e-05	CD8T_2	CTSA
3.61144e-08	-0.350481	0.208	0.279	1.75877e-05	CD8T_2	APOBEC3G
7.24288e-07	-0.364613	0.149	0.208	0.000352728	CD8T_2	PXN
1.17129e-06	-0.367998	0.157	0.215	0.000570419	CD8T_2	SYNE1
2.95713e-06	-0.4201	0.07	0.111	0.00144012	CD8T_2	CTSD
7.50219e-06	-0.300158	0.334	0.395	0.00365357	CD8T_2	TRGC2
1.18565e-05	-0.411343	0.242	0.295	0.00577411	CD8T_2	SELL
5.49459e-05	0.432302	0.124	0.093	0.0267586	CD8T_2	SLC2A3
8.09027e-05	0.30481	0.323	0.288	0.0393996	CD8T_2	CD44
8.70047e-05	-0.278619	0.129	0.173	0.0423713	CD8T_2	XBP1
0.000163889	-0.255066	0.124	0.166	0.0798137	CD8T_2	CD247
0.000405803	0.402227	0.252	0.222	0.197626	CD8T_2	ITGA4
6.23055e-08	0.45786	0.59	0.459	3.03428e-05	CD8T_10	GZMH
1.35173e-07	0.625649	0.456	0.338	6.58292e-05	CD8T_10	FGFBP2
2.23083e-06	0.280802	0.821	0.73	0.00108642	CD8T_10	NKG7
2.29142e-06	0.4724	0.501	0.391	0.00111592	CD8T_10	GNLY
1.8594e-05	-0.732518	0.328	0.414	0.00905528	CD8T_10	PIK3IP1
4.03676e-05	0.328742	0.689	0.576	0.019659	CD8T_10	GZMA
4.34213e-05	0.373998	0.379	0.273	0.0211462	CD8T_10	GZMB
0.000185939	0.487931	0.305	0.225	0.0905524	CD8T_10	FCGR3A
0.000300746	0.648927	0.123	0.072	0.146463	CD8T_10	TTC38
0.000357965	-0.431958	0.296	0.384	0.174329	CD8T_10	IL7R
0.00050469	-0.722319	0.171	0.247	0.245784	CD8T_10	CD27
0.00234548	0.314642	0.419	0.336	1	CD8T_10	PRF1
0.0024351	0.477227	0.208	0.149	1	CD8T_10	S1PR5
0.00256844	0.479042	0.134	0.087	1	CD8T_10	ZNF683
0.0027607	0.571796	0.134	0.088	1	CD8T_10	CX3CR1
0.00383656	-0.485337	0.228	0.292	1	CD8T_10	SELL
0.00432637	0.371511	0.234	0.172	1	CD8T_10	TBX21
0.0044429	0.466626	0.157	0.107	1	CD8T_10	ITGAM
0.00586473	-0.280914	0.561	0.601	1	CD8T_10	ITM2B
0.00600547	-0.291535	0.678	0.703	1	CD8T_10	CXCR4
0.00741778	-0.374872	0.242	0.303	1	CD8T_10	FOSB
0.00880574	0.306966	0.393	0.329	1	CD8T_10	HOPX
4.49977e-297	0.838428	0.979	0.69	2.19139e-294	CD8T_3	NKG7
9.02748e-231	0.980499	0.769	0.41	4.39638e-228	CD8T_3	GZMH
3.53e-170	0.689548	0.915	0.629	1.71911e-167	CD8T_3	CST7
5.96367e-139	-1.98133	0.166	0.418	2.90431e-136	CD8T_3	IL7R
9.06595e-129	0.875395	0.565	0.302	4.41512e-126	CD8T_3	FGFBP2
5.85549e-126	0.643589	0.81	0.539	2.85163e-123	CD8T_3	GZMA
1.27026e-88	0.410224	0.982	0.754	6.18616e-86	CD8T_3	CCL5
6.4123e-74	-2.5534	0.05	0.199	3.12279e-71	CD8T_3	LEF1
1.71612e-73	-1.65779	0.103	0.27	8.35752e-71	CD8T_3	CD27
2.93568e-65	-3.24256	0.009	0.126	1.42968e-62	CD8T_3	CCR7
8.97599e-65	-1.3372	0.289	0.433	4.37131e-62	CD8T_3	PIK3IP1
5.3589e-62	0.703794	0.418	0.251	2.60978e-59	CD8T_3	GZMB
3.54307e-60	0.402776	0.565	0.364	1.72548e-57	CD8T_3	GNLY
3.56933e-56	0.625957	0.48	0.313	1.73827e-53	CD8T_3	PRF1
8.36895e-56	0.755866	0.352	0.205	4.07568e-53	CD8T_3	FCGR3A
6.21077e-50	0.855454	0.249	0.133	3.02464e-47	CD8T_3	S1PR5
7.72236e-50	-1.38766	0.176	0.309	3.76079e-47	CD8T_3	SELL
7.43024e-49	0.372057	0.82	0.703	3.61853e-46	CD8T_3	ITGB2
1.0242e-39	-0.448972	0.846	0.867	4.98783e-37	CD8T_3	CD48
1.16689e-39	0.62241	0.291	0.175	5.68273e-37	CD8T_3	CCL4
1.23312e-38	0.813106	0.237	0.136	6.00531e-36	CD8T_3	KLRD1
1.87617e-36	-0.289891	0.955	0.975	9.13695e-34	CD8T_3	CD52
2.02289e-36	0.885869	0.193	0.104	9.85145e-34	CD8T_3	KLRF1
2.94822e-33	0.807402	0.185	0.101	1.43578e-30	CD8T_3	CD244
1.77636e-32	0.463216	0.439	0.312	8.65087e-30	CD8T_3	HOPX
6.58556e-32	0.707614	0.237	0.143	3.20717e-29	CD8T_3	CD300A
3.89105e-30	0.640197	0.255	0.16	1.89494e-27	CD8T_3	TBX21
9.63653e-30	0.991196	0.113	0.053	4.69299e-27	CD8T_3	CD160
4.27938e-29	0.406656	0.561	0.437	2.08406e-26	CD8T_3	RUNX3
2.44814e-28	0.85157	0.148	0.079	1.19225e-25	CD8T_3	CX3CR1
3.15789e-27	-0.428104	0.657	0.71	1.53789e-24	CD8T_3	CXCR4
1.21172e-25	-0.8898	0.223	0.315	5.90109e-23	CD8T_3	FOSB
7.44447e-25	0.54968	0.254	0.167	3.62546e-22	CD8T_3	KLRG1
8.48305e-25	0.462631	0.359	0.258	4.13124e-22	CD8T_3	APOBEC3G
8.84013e-25	-1.48533	0.043	0.11	4.30514e-22	CD8T_3	TCF7
2.52779e-23	-1.244	0.108	0.185	1.23103e-20	CD8T_3	CTSA
2.08254e-20	0.353041	0.481	0.374	1.0142e-17	CD8T_3	TRGC2
2.98547e-19	0.334413	0.423	0.323	1.45392e-16	CD8T_3	HLA.DPA1
8.33309e-19	0.479355	0.278	0.198	4.05821e-16	CD8T_3	SYNE1
1.32794e-18	-0.434896	0.57	0.621	6.46705e-16	CD8T_3	KLF2
2.92307e-18	-0.444837	0.561	0.607	1.42353e-15	CD8T_3	ITM2B
1.07436e-17	-0.522571	0.499	0.549	5.23213e-15	CD8T_3	DUSP1
5.91975e-17	0.651924	0.156	0.1	2.88292e-14	CD8T_3	ITGAM
6.97421e-17	-0.443514	0.593	0.635	3.39644e-14	CD8T_3	CD8B
1.30196e-16	0.65823	0.126	0.076	6.34055e-14	CD8T_3	PIK3AP1
2.79306e-16	-0.585054	0.308	0.375	1.36022e-13	CD8T_3	CD69
3.53333e-13	-0.618148	0.334	0.387	1.72073e-10	CD8T_3	JUNB
3.66735e-12	-0.397177	0.519	0.552	1.786e-09	CD8T_3	CD37
1.0858e-10	-0.621793	0.229	0.276	5.28787e-08	CD8T_3	FYB
2.51198e-10	0.526585	0.104	0.068	1.22333e-07	CD8T_3	TTC38
4.79029e-09	0.256972	0.284	0.226	2.33287e-06	CD8T_3	SAMD3
6.51851e-09	-0.457804	0.281	0.329	3.17451e-06	CD8T_3	GZMK
7.75702e-09	-0.302877	0.586	0.6	3.77767e-06	CD8T_3	BTG1
9.65521e-09	0.326333	0.146	0.105	4.70209e-06	CD8T_3	IKZF3
1.25193e-08	-0.832252	0.065	0.1	6.09691e-06	CD8T_3	IL4R
1.44415e-08	-0.552743	0.183	0.227	7.03302e-06	CD8T_3	GIMAP2
3.01905e-08	-0.646945	0.134	0.175	1.47028e-05	CD8T_3	CD7
9.13458e-08	-0.599058	0.146	0.186	4.44854e-05	CD8T_3	TSPAN32
1.13531e-07	-0.732876	0.087	0.121	5.52895e-05	CD8T_3	R3HDM4
1.24945e-07	-0.437729	0.257	0.296	6.08482e-05	CD8T_3	CD44
6.30616e-07	-0.446474	0.224	0.263	0.00030711	CD8T_3	CYTIP
6.6795e-07	-0.628684	0.097	0.131	0.000325292	CD8T_3	SORL1
1.98312e-06	-0.343028	0.416	0.438	0.000965781	CD8T_3	CD6
2.44444e-06	-0.559454	0.096	0.129	0.00119044	CD8T_3	YBX3
3.83559e-06	0.268034	0.211	0.171	0.00186793	CD8T_3	TARP-refseq
6.68184e-06	-0.687695	0.084	0.112	0.00325406	CD8T_3	IGBP1
7.19862e-06	-0.414933	0.263	0.295	0.00350573	CD8T_3	IFITM3
1.76765e-05	-0.572677	0.073	0.1	0.00860846	CD8T_3	SLC2A3
3.36363e-05	0.253783	0.126	0.097	0.0163809	CD8T_3	HLA.DMA
5.8745e-05	-0.495653	0.078	0.104	0.0286088	CD8T_3	NCR3
8.01384e-05	-0.494499	0.133	0.159	0.0390274	CD8T_3	GIMAP5
9.72041e-05	-0.416326	0.179	0.207	0.0473384	CD8T_3	VPS28
0.000139958	-0.338958	0.294	0.32	0.0681596	CD8T_3	C10orf54
0.00179555	-0.374803	0.206	0.227	0.874433	CD8T_3	CD5
0.00355109	-0.265677	0.413	0.419	1	CD8T_3	LAT
0.00511775	-0.477074	0.093	0.11	1	CD8T_3	TKT
0.00582437	-0.372014	0.101	0.119	1	CD8T_3	ITGAE
0.00687337	-0.376335	0.134	0.152	1	CD8T_3	BCL11B
0.0072985	-0.29673	0.183	0.204	1	CD8T_3	ANXA5
1.8351e-42	0.780854	0.759	0.452	8.93696e-40	CD8T_8	GZMH
3.08222e-40	0.942999	0.65	0.385	1.50104e-37	CD8T_8	GNLY
1.54509e-35	0.54074	0.939	0.725	7.52459e-33	CD8T_8	NKG7
8.47635e-24	0.693709	0.546	0.333	4.12798e-21	CD8T_8	FGFBP2
4.60536e-21	0.712392	0.459	0.269	2.24281e-18	CD8T_8	GZMB
4.72612e-19	0.348092	0.944	0.782	2.30162e-16	CD8T_8	CCL5
6.77184e-18	-1.51797	0.087	0.251	3.29789e-15	CD8T_8	CD27
4.23773e-17	0.370804	0.876	0.663	2.06377e-14	CD8T_8	CST7
2.21403e-16	0.675895	0.483	0.325	1.07823e-13	CD8T_8	HOPX
6.55473e-15	0.605821	0.6	0.444	3.19216e-12	CD8T_8	LGALS1
1.10249e-13	-1.02797	0.272	0.417	5.36914e-11	CD8T_8	PIK3IP1
3.02652e-13	0.375287	0.754	0.572	1.47392e-10	CD8T_8	GZMA
3.79752e-12	0.542905	0.354	0.222	1.84939e-09	CD8T_8	FCGR3A
2.64472e-11	-0.803951	0.259	0.386	1.28798e-08	CD8T_8	IL7R
1.70086e-10	-1.22508	0.181	0.294	8.28317e-08	CD8T_8	SELL
4.96247e-10	0.758383	0.191	0.105	2.41672e-07	CD8T_8	ITGAM
5.75707e-10	-0.39321	0.811	0.865	2.80369e-07	CD8T_8	CD48
9.89106e-10	-1.51355	0.083	0.181	4.81695e-07	CD8T_8	LEF1
4.18027e-09	-1.57156	0.031	0.112	2.03579e-06	CD8T_8	CCR7
1.45549e-08	0.431459	0.457	0.333	7.08824e-06	CD8T_8	PRF1
1.56443e-08	0.670251	0.237	0.148	7.6188e-06	CD8T_8	KLRD1
6.28915e-08	0.558014	0.267	0.176	3.06282e-05	CD8T_8	KLRG1
1.2414e-07	0.540648	0.28	0.189	6.04563e-05	CD8T_8	CCL4
2.08373e-07	-0.325523	0.887	0.906	0.000101478	CD8T_8	TRBC2
7.4875e-07	-0.842987	0.217	0.304	0.000364641	CD8T_8	FOSB
8.96516e-07	-0.465836	0.55	0.602	0.000436603	CD8T_8	ITM2B
1.11557e-06	0.431515	0.444	0.334	0.000543281	CD8T_8	HLA.DPA1
9.11529e-06	-0.704885	0.315	0.381	0.00443914	CD8T_8	JUNB
1.45907e-05	-0.527663	0.483	0.543	0.00710568	CD8T_8	DUSP1
1.634e-05	0.456228	0.354	0.27	0.00795757	CD8T_8	APOBEC3G
2.70765e-05	0.410473	0.224	0.155	0.0131862	CD8T_8	SYNE2
3.12987e-05	0.315079	0.519	0.42	0.0152425	CD8T_8	CD63
3.98855e-05	0.481793	0.213	0.148	0.0194242	CD8T_8	S1PR5
5.81942e-05	-1.14165	0.059	0.112	0.0283406	CD8T_8	XPO6
7.81406e-05	-1.13058	0.052	0.102	0.0380545	CD8T_8	TCF7
8.95794e-05	0.574654	0.135	0.087	0.0436252	CD8T_8	ZNF683
0.000206699	0.391484	0.172	0.117	0.100662	CD8T_8	GLUL
0.000340795	-0.565363	0.311	0.367	0.165967	CD8T_8	CD69
0.000391027	-0.754439	0.104	0.157	0.19043	CD8T_8	GIMAP5
0.000397818	0.545444	0.165	0.116	0.193737	CD8T_8	KLRF1
0.000450816	0.307803	0.233	0.172	0.219548	CD8T_8	TBX21
0.000537775	-0.584916	0.213	0.271	0.261897	CD8T_8	FYB
0.000679197	-0.750363	0.15	0.202	0.330769	CD8T_8	FAM65B
0.00248847	-0.75441	0.078	0.118	1	CD8T_8	R3HDM4
0.00279079	0.404255	0.126	0.088	1	CD8T_8	CX3CR1
0.00476717	-0.701422	0.072	0.109	1	CD8T_8	IGBP1
0.00477498	-0.625349	0.133	0.175	1	CD8T_8	CTSA
0.0048042	-0.823284	0.067	0.103	1	CD8T_8	TRIB2
0.00778697	0.440176	0.148	0.112	1	CD8T_8	CD244
5.56581e-107	2.39588	0.845	0.219	2.71055e-104	CD8T_15	FCGR3A
2.25719e-74	3.02331	0.225	0.021	1.09925e-71	CD8T_15	TRDC
5.0187e-54	1.61815	0.765	0.27	2.44411e-51	CD8T_15	GZMB
2.72701e-45	1.45014	0.84	0.388	1.32805e-42	CD8T_15	GNLY
8.02805e-43	2.1415	0.294	0.056	3.90966e-40	CD8T_15	KLRC3
1.57102e-40	2.34406	0.15	0.017	7.65088e-38	CD8T_15	KIR2DL1
5.02463e-40	1.28671	0.802	0.335	2.447e-37	CD8T_15	FGFBP2
2.20754e-35	2.219	0.107	0.01	1.07507e-32	CD8T_15	IKZF2
5.71064e-35	0.865253	0.989	0.729	2.78108e-32	CD8T_15	NKG7
1.93379e-32	2.16796	0.23	0.045	9.41754e-30	CD8T_15	KLRC1
1.11759e-30	1.25677	0.711	0.333	5.44268e-28	CD8T_15	PRF1
2.2636e-28	1.578	0.364	0.105	1.10237e-25	CD8T_15	ITGAM
4.75835e-27	1.31793	0.444	0.147	2.31731e-24	CD8T_15	S1PR5
2.03755e-26	1.13094	0.743	0.385	9.92287e-24	CD8T_15	TRGC2
5.2312e-26	0.7703	0.957	0.667	2.5476e-23	CD8T_15	CST7
2.91914e-25	1.58329	0.364	0.114	1.42162e-22	CD8T_15	KLRF1
3.69644e-20	1.40822	0.171	0.038	1.80016e-17	CD8T_15	LYN
2.27713e-19	1.50407	0.246	0.071	1.10896e-16	CD8T_15	TTC38
1.31323e-17	-3.81708	0.027	0.326	6.39543e-15	CD8T_15	GZMK
2.82896e-17	-2.93501	0.091	0.385	1.37771e-14	CD8T_15	IL7R
5.00667e-16	-0.920707	0.818	0.864	2.43825e-13	CD8T_15	CD48
1.22823e-15	0.585604	0.84	0.457	5.98149e-13	CD8T_15	GZMH
2.41083e-14	-0.795484	0.775	0.862	1.17407e-11	CD8T_15	TRAC
1.97714e-13	-4.10732	0.016	0.248	9.62866e-11	CD8T_15	CD27
8.03274e-13	0.990533	0.385	0.175	3.91194e-10	CD8T_15	TARP-refseq
9.51473e-13	-1.1284	0.615	0.703	4.63367e-10	CD8T_15	CXCR4
2.46313e-12	0.971543	0.38	0.171	1.19955e-09	CD8T_15	TBX21
4.26646e-12	-0.559946	0.957	0.972	2.07776e-09	CD8T_15	CD52
9.69924e-12	1.04722	0.235	0.088	4.72353e-09	CD8T_15	CX3CR1
1.99993e-11	1.08341	0.251	0.098	9.73968e-09	CD8T_15	NCR3
2.48667e-11	1.1413	0.219	0.081	1.21101e-08	CD8T_15	PIK3AP1
4.52672e-11	0.931573	0.273	0.112	2.20451e-08	CD8T_15	CD244
1.37878e-10	0.406284	0.989	0.785	6.71465e-08	CD8T_15	CCL5
1.60146e-10	0.630034	0.791	0.549	7.7991e-08	CD8T_15	CTSW
3.4359e-10	0.715317	0.561	0.328	1.67328e-07	CD8T_15	HOPX
4.04959e-10	-1.35827	0.401	0.543	1.97215e-07	CD8T_15	DUSP1
5.12843e-10	-0.635582	0.775	0.835	2.49755e-07	CD8T_15	CD3E
9.09984e-10	0.759721	0.572	0.348	4.43162e-07	CD8T_15	IL2RB
9.81981e-10	0.643605	0.663	0.42	4.78225e-07	CD8T_15	CD63
1.71963e-09	0.890638	0.321	0.155	8.37458e-07	CD8T_15	CD300A
9.73035e-09	0.717602	0.176	0.066	4.73868e-06	CD8T_15	APLP2
1.41287e-08	0.669342	0.369	0.19	6.88066e-06	CD8T_15	CCL4
3.96938e-08	-1.07491	0.38	0.528	1.93309e-05	CD8T_15	DUSP2
7.02312e-08	0.758328	0.299	0.149	3.42026e-05	CD8T_15	KLRD1
7.97331e-08	1.23951	0.118	0.04	3.883e-05	CD8T_15	B3GAT1
1.27648e-07	0.607313	0.321	0.16	6.21646e-05	CD8T_15	CD247
1.54455e-07	0.504199	0.679	0.453	7.52197e-05	CD8T_15	RUNX3
2.39899e-07	-2.93564	0.037	0.179	0.000116831	CD8T_15	LEF1
5.50865e-07	-1.50621	0.289	0.414	0.000268271	CD8T_15	PIK3IP1
1.10405e-06	-0.907964	0.556	0.63	0.000537673	CD8T_15	CD8B
1.40876e-06	-1.8736	0.166	0.303	0.000686066	CD8T_15	FOSB
1.81304e-06	0.859662	0.235	0.117	0.000882948	CD8T_15	GLUL
4.14677e-06	0.316515	0.802	0.576	0.00201948	CD8T_15	GZMA
1.21567e-05	-3.28514	0.011	0.11	0.00592031	CD8T_15	CCR7
2.0127e-05	-1.64208	0.176	0.291	0.00980185	CD8T_15	SELL
2.46163e-05	0.324792	0.882	0.718	0.0119881	CD8T_15	ITGB2
3.39579e-05	0.419128	0.123	0.051	0.0165375	CD8T_15	SPN
5.79259e-05	-0.731366	0.556	0.599	0.0282099	CD8T_15	BTG1
7.31453e-05	-0.972652	0.348	0.435	0.0356218	CD8T_15	CD6
0.000127211	-0.612866	0.711	0.689	0.0619516	CD8T_15	S100A10
0.000139555	-1.05722	0.273	0.38	0.0679631	CD8T_15	JUNB
0.000195104	0.3168	0.695	0.526	0.0950154	CD8T_15	IFITM2
0.000241828	-1.10059	0.187	0.292	0.11777	CD8T_15	CD44
0.000275494	-0.646953	0.722	0.705	0.134165	CD8T_15	CD74
0.000310023	-2.15562	0.059	0.149	0.150981	CD8T_15	RGS1
0.000337088	0.619407	0.118	0.055	0.164162	CD8T_15	KLRC4
0.000392249	0.366799	0.406	0.271	0.191025	CD8T_15	APOBEC3G
0.000611111	-1.99506	0.027	0.101	0.297611	CD8T_15	TCF7
0.000613291	-0.564761	0.524	0.58	0.298673	CD8T_15	CD2
0.000675497	0.628189	0.15	0.078	0.328967	CD8T_15	STAT3
0.000759131	-0.598028	0.508	0.548	0.369697	CD8T_15	CD37
0.000851847	0.430153	0.203	0.116	0.414849	CD8T_15	PRDM1
0.000971589	0.388202	0.321	0.208	0.473164	CD8T_15	SYNE1
0.00105808	0.337546	0.15	0.079	0.515285	CD8T_15	ASAH1
0.00109607	-1.00137	0.294	0.366	0.533788	CD8T_15	CD69
0.00111997	-1.46811	0.07	0.151	0.545427	CD8T_15	BCL11B
0.0012393	-1.51891	0.048	0.125	0.60354	CD8T_15	YBX3
0.00147874	-0.341395	0.92	0.905	0.720145	CD8T_15	TRBC2
0.00176607	0.475512	0.112	0.057	0.860075	CD8T_15	LILRB1
0.00179014	0.550394	0.155	0.088	0.871797	CD8T_15	ZNF683
0.0029749	-1.21496	0.219	0.288	1	CD8T_15	S100A9
0.00390892	0.285679	0.171	0.101	1	CD8T_15	TIAF1
0.00460327	-1.12269	0.128	0.201	1	CD8T_15	FAM65B
0.00513745	0.273327	0.155	0.09	1	CD8T_15	SDCBP
0.00629378	-0.532245	0.615	0.6	1	CD8T_15	ITM2B
0.00759623	0.410416	0.107	0.058	1	CD8T_15	IL12RB1
0.00828333	0.443169	0.112	0.063	1	CD8T_15	CCND2
0.00842882	0.319231	0.102	0.054	1	CD8T_15	TXK
1.79512e-73	2.4703	0.586	0.203	8.74223e-71	CD8T_13	KLRB1
4.01675e-35	1.06431	0.646	0.316	1.95616e-32	CD8T_13	GZMK
1.99358e-22	-1.68831	0.182	0.467	9.70875e-20	CD8T_13	GZMH
5.12809e-22	-2.22316	0.071	0.345	2.49738e-19	CD8T_13	FGFBP2
1.65449e-21	1.86527	0.141	0.036	8.05737e-19	CD8T_13	IL18RAP
5.78898e-17	1.64351	0.114	0.03	2.81923e-14	CD8T_13	DPP4
1.23174e-16	0.772566	0.599	0.378	5.99859e-14	CD8T_13	IL7R
5.28853e-16	0.900906	0.697	0.539	2.57552e-13	CD8T_13	DUSP1
2.13117e-14	-1.93215	0.077	0.279	1.03788e-11	CD8T_13	GZMB
5.2467e-13	-0.712296	0.37	0.601	2.55514e-10	CD8T_13	KLRC4.KLRK1
3.95716e-12	-0.796276	0.747	0.731	1.92714e-09	CD8T_13	NKG7
2.82133e-11	-1.71986	0.064	0.23	1.37399e-08	CD8T_13	FCGR3A
1.00752e-10	-0.712401	0.337	0.538	4.90662e-08	CD8T_13	KLRK1
1.54775e-10	-0.944247	0.209	0.397	7.53753e-08	CD8T_13	GNLY
6.31093e-10	1.01892	0.205	0.098	3.07342e-07	CD8T_13	NCR3
1.79413e-09	0.49834	0.788	0.701	8.73742e-07	CD8T_13	CXCR4
4.04745e-08	0.491501	0.69	0.597	1.97111e-05	CD8T_13	BTG1
4.31723e-08	0.722308	0.492	0.363	2.10249e-05	CD8T_13	CD69
6.18003e-08	0.574824	0.646	0.525	3.00967e-05	CD8T_13	DUSP2
7.60861e-07	-1.69734	0.051	0.153	0.000370539	CD8T_13	KLRD1
1.12999e-06	1.34358	0.101	0.043	0.000550307	CD8T_13	LGALS3
2.26348e-05	-1.78897	0.034	0.11	0.0110231	CD8T_13	CCR7
6.35438e-05	-0.813568	0.192	0.292	0.0309458	CD8T_13	SELL
6.60028e-05	0.359219	0.673	0.577	0.0321433	CD8T_13	GZMA
7.47606e-05	-1.22275	0.037	0.11	0.0364084	CD8T_13	ITGAM
0.000117684	-0.325382	0.667	0.721	0.057312	CD8T_13	ITGB2
0.000172629	-0.940816	0.077	0.158	0.0840703	CD8T_13	CD300A
0.00033873	0.450867	0.108	0.057	0.164962	CD8T_13	LTB
0.000367488	0.835003	0.178	0.116	0.178967	CD8T_13	PRDM1
0.000367776	0.314412	0.896	0.86	0.179107	CD8T_13	TRAC
0.000428999	0.818475	0.128	0.075	0.208923	CD8T_13	IFNGR1
0.000632037	0.49662	0.367	0.289	0.307802	CD8T_13	CD44
0.000638521	-0.505387	0.121	0.205	0.31096	CD8T_13	PXN
0.00089071	0.463334	0.458	0.383	0.433776	CD8T_13	ARL4C
0.00100149	-0.676303	0.114	0.193	0.487728	CD8T_13	CCL4
0.00118208	-0.345685	0.35	0.451	0.575674	CD8T_13	LGALS1
0.0013553	-0.390705	0.367	0.457	0.660033	CD8T_13	RUNX3
0.00136879	-0.311878	0.646	0.671	0.666601	CD8T_13	CST7
0.00138551	-0.455914	0.246	0.339	0.674742	CD8T_13	HLA.DPA1
0.00182199	-0.833818	0.111	0.179	0.88731	CD8T_13	LEF1
0.00254266	0.26874	0.38	0.3	1	CD8T_13	FOSB
0.00304865	0.50234	0.286	0.224	1	CD8T_13	RPN2
0.00329169	0.387147	0.357	0.285	1	CD8T_13	S100A9
0.00364941	-0.985409	0.051	0.102	1	CD8T_13	TCF7
0.00417191	-0.385624	0.189	0.271	1	CD8T_13	FYB
0.00456997	-1.16261	0.054	0.102	1	CD8T_13	TRIB2
0.00749574	0.65421	0.226	0.173	1	CD8T_13	CTSA
0.00773438	0.450895	0.222	0.168	1	CD8T_13	XBP1
0.00848339	-0.258978	0.522	0.595	1	CD8T_13	PTPRC
3.5007e-95	2.68942	0.372	0.038	1.70484e-92	CD8T_17	ITGAX
1.84229e-48	2.29599	0.333	0.056	8.97197e-46	CD8T_17	KLRC3
8.33747e-46	1.83113	0.827	0.389	4.06035e-43	CD8T_17	GNLY
1.54614e-38	1.61568	0.712	0.271	7.5297e-36	CD8T_17	GZMB
1.06701e-35	3.4351	0.173	0.022	5.19632e-33	CD8T_17	TRDC
7.39239e-35	1.67217	0.615	0.223	3.60009e-32	CD8T_17	FCGR3A
4.11525e-25	1.33091	0.737	0.386	2.00412e-22	CD8T_17	TRGC2
2.80429e-24	2.08591	0.128	0.018	1.36569e-21	CD8T_17	KIR2DL1
2.95872e-24	0.783292	0.987	0.729	1.4409e-21	CD8T_17	NKG7
4.26957e-24	1.20856	0.699	0.327	2.07928e-21	CD8T_17	HOPX
3.81195e-22	1.22718	0.679	0.334	1.85642e-19	CD8T_17	PRF1
7.99232e-19	1.68064	0.199	0.046	3.89226e-16	CD8T_17	KLRC1
2.9757e-16	-3.43179	0.071	0.385	1.44917e-13	CD8T_17	IL7R
2.04493e-15	1.21631	0.295	0.098	9.95882e-13	CD8T_17	NCR3
5.90869e-14	-0.90763	0.782	0.864	2.87753e-11	CD8T_17	CD48
5.20592e-13	-2.25299	0.135	0.415	2.53529e-10	CD8T_17	PIK3IP1
3.94035e-12	0.766295	0.615	0.337	1.91895e-09	CD8T_17	FGFBP2
5.08693e-12	0.564789	0.936	0.668	2.47734e-09	CD8T_17	CST7
9.44969e-12	1.17005	0.391	0.175	4.602e-09	CD8T_17	TARP-refseq
1.48474e-11	1.35772	0.231	0.082	7.23068e-09	CD8T_17	PIK3AP1
2.2696e-11	0.582487	0.788	0.459	1.1053e-08	CD8T_17	GZMH
3.67937e-11	-0.736067	0.776	0.835	1.79185e-08	CD8T_17	CD3E
5.24092e-10	0.819494	0.667	0.42	2.55233e-07	CD8T_17	CD63
9.21222e-10	-3.15295	0.038	0.248	4.48635e-07	CD8T_17	CD27
1.71704e-08	0.981634	0.263	0.116	8.362e-06	CD8T_17	KLRF1
2.96592e-08	-2.09103	0.128	0.324	1.4444e-05	CD8T_17	GZMK
9.28075e-08	-2.22067	0.122	0.303	4.51973e-05	CD8T_17	FOSB
1.70548e-07	-0.900183	0.494	0.63	8.30568e-05	CD8T_17	CD8B
1.96873e-07	-1.26036	0.263	0.436	9.5877e-05	CD8T_17	CD6
2.47849e-07	-0.775524	0.571	0.704	0.000120703	CD8T_17	CXCR4
2.65756e-07	1.2368	0.122	0.04	0.000129423	CD8T_17	B3GAT1
1.0653e-06	-1.96481	0.128	0.292	0.0005188	CD8T_17	SELL
1.14092e-06	0.935029	0.115	0.038	0.000555627	CD8T_17	LYN
1.26069e-06	0.317705	0.974	0.785	0.000613954	CD8T_17	CCL5
1.5647e-06	0.825941	0.288	0.149	0.000762008	CD8T_17	S1PR5
1.67103e-06	0.993786	0.135	0.049	0.00081379	CD8T_17	CCL3
1.80635e-06	0.994948	0.173	0.072	0.000879694	CD8T_17	TTC38
2.33673e-06	-0.454611	0.769	0.835	0.00113799	CD8T_17	CD8A
3.24401e-06	0.844013	0.288	0.149	0.00157983	CD8T_17	KLRD1
3.85991e-06	-0.470166	0.763	0.862	0.00187978	CD8T_17	TRAC
4.52692e-06	-1.5138	0.231	0.38	0.00220461	CD8T_17	JUNB
5.19228e-06	-0.347639	0.942	0.972	0.00252864	CD8T_17	CD52
5.29071e-06	-0.803398	0.442	0.581	0.00257658	CD8T_17	CD2
5.96541e-06	-1.47534	0.141	0.292	0.00290515	CD8T_17	CD44
9.48412e-06	-1.2041	0.212	0.367	0.00461877	CD8T_17	CD69
1.04208e-05	-0.640709	0.468	0.602	0.00507491	CD8T_17	ITM2B
4.13828e-05	-2.53466	0.006	0.11	0.0201534	CD8T_17	CCR7
4.27388e-05	0.56242	0.513	0.349	0.0208138	CD8T_17	IL2RB
4.49048e-05	-0.729455	0.417	0.548	0.0218686	CD8T_17	CD37
4.87275e-05	-2.07182	0.058	0.179	0.0237303	CD8T_17	LEF1
6.16871e-05	0.551234	0.308	0.172	0.0300416	CD8T_17	TBX21
0.000130105	0.551542	0.59	0.448	0.0633612	CD8T_17	LGALS1
0.000175049	1.00175	0.173	0.089	0.0852488	CD8T_17	CX3CR1
0.000217313	-1.31142	0.103	0.225	0.105831	CD8T_17	CD5
0.000353433	-0.750252	0.295	0.419	0.172122	CD8T_17	LAT
0.000451178	0.694993	0.122	0.055	0.219724	CD8T_17	KLRC4
0.000653741	0.492278	0.321	0.209	0.318372	CD8T_17	KLRB1
0.000725648	-1.26768	0.115	0.222	0.353391	CD8T_17	GIMAP2
0.000736719	0.713326	0.199	0.113	0.358782	CD8T_17	CD244
0.000748919	0.59192	0.167	0.088	0.364724	CD8T_17	ZNF683
0.000797256	0.745712	0.192	0.107	0.388263	CD8T_17	ITGAM
0.000829306	-0.827785	0.487	0.542	0.403872	CD8T_17	DUSP1
0.00118615	0.290983	0.686	0.55	0.577656	CD8T_17	CTSW
0.00177039	-0.541699	0.558	0.599	0.862182	CD8T_17	BTG1
0.00191316	-0.933007	0.218	0.317	0.93171	CD8T_17	C10orf54
0.00227301	0.640857	0.122	0.061	1	CD8T_17	CD160
0.00237169	0.461906	0.321	0.209	1	CD8T_17	SYNE1
0.00339091	-1.55529	0.077	0.156	1	CD8T_17	GIMAP5
0.00437842	0.305568	0.66	0.527	1	CD8T_17	IFITM2
0.00475685	-1.43183	0.051	0.125	1	CD8T_17	YBX3
0.00478642	-1.20617	0.071	0.15	1	CD8T_17	BCL11B
0.0052937	-0.444121	0.577	0.62	1	CD8T_17	LCK
0.00550083	-0.595727	0.391	0.471	1	CD8T_17	FYN
0.00658515	-0.422032	0.551	0.594	1	CD8T_17	PTPRC
0.00839267	-1.0993	0.064	0.135	1	CD8T_17	JUN
0.00879097	0.5084	0.237	0.156	1	CD8T_17	CD300A
0.00986421	-1.16918	0.064	0.133	1	CD8T_17	IKZF1

## Sheet: CD8T_1
p_val	avg_log2FC	pct.1	pct.2	p_val_adj	cluster	gene
1.03051e-148	-0.794114	0.592	0.764	5.01857e-146	CD8T_1	NKG7
6.7407e-136	-1.08163	0.256	0.509	3.28272e-133	CD8T_1	GZMH
1.29785e-104	-1.16256	0.167	0.38	6.32051e-102	CD8T_1	FGFBP2
1.51472e-101	-1.31394	0.233	0.43	7.37667e-99	CD8T_1	GNLY
9.47535e-81	0.754133	0.517	0.351	4.61449e-78	CD8T_1	IL7R
2.27945e-74	0.355845	0.965	0.944	1.11009e-71	CD8T_1	IL32
1.98389e-65	-1.01097	0.149	0.304	9.66156e-63	CD8T_1	GZMB
2.03286e-65	-0.396626	0.641	0.82	9.90004e-63	CD8T_1	CCL5
6.64541e-59	-0.82221	0.211	0.366	3.23632e-56	CD8T_1	PRF1
6.55358e-57	-1.16821	0.119	0.251	3.19159e-54	CD8T_1	FCGR3A
1.78298e-53	-0.436233	0.562	0.695	8.68311e-51	CD8T_1	CST7
1.90722e-46	0.703569	0.453	0.345	9.28815e-44	CD8T_1	CD69
4.58536e-40	-0.383187	0.452	0.607	2.23307e-37	CD8T_1	GZMA
4.52687e-38	0.391715	0.748	0.692	2.20459e-35	CD8T_1	CXCR4
7.77755e-37	0.440266	0.719	0.682	3.78767e-34	CD8T_1	S100A10
2.76811e-36	0.275833	0.884	0.859	1.34807e-33	CD8T_1	CD48
5.09441e-36	0.626427	0.454	0.362	2.48098e-33	CD8T_1	JUNB
3.87962e-33	-0.82806	0.078	0.166	1.88938e-30	CD8T_1	S1PR5
1.41326e-32	0.251497	0.976	0.971	6.8826e-30	CD8T_1	CD52
1.55195e-32	0.61954	0.38	0.283	7.558e-30	CD8T_1	FOSB
7.03569e-31	0.433698	0.607	0.527	3.42638e-28	CD8T_1	DUSP1
1.04348e-30	0.870405	0.21	0.133	5.08174e-28	CD8T_1	RGS1
3.35785e-29	1.09404	0.103	0.051	1.63527e-26	CD8T_1	TNFSF10
9.016e-29	-0.357723	0.448	0.575	4.39079e-26	CD8T_1	CTSW
5.89144e-28	-0.735475	0.085	0.166	2.86913e-25	CD8T_1	KLRD1
7.83326e-27	-0.938288	0.061	0.13	3.8148e-24	CD8T_1	KLRF1
1.27404e-26	-0.444818	0.297	0.411	6.20457e-24	CD8T_1	TRGC2
1.03678e-25	-0.27243	0.658	0.734	5.0491e-23	CD8T_1	ITGB2
5.83397e-25	0.917113	0.143	0.085	2.84114e-22	CD8T_1	IL4R
3.17462e-23	-0.920161	0.043	0.1	1.54604e-20	CD8T_1	CX3CR1
3.49439e-23	-0.347145	0.365	0.476	1.70177e-20	CD8T_1	RUNX3
4.21422e-23	-0.52015	0.109	0.188	2.05233e-20	CD8T_1	TBX21
3.6277e-22	-0.406716	0.249	0.349	1.76669e-19	CD8T_1	HOPX
4.13585e-20	-0.75533	0.061	0.119	2.01416e-17	CD8T_1	ITGAM
6.64385e-19	-0.712024	0.067	0.124	3.23555e-16	CD8T_1	CD244
1.54407e-18	-0.373169	0.203	0.288	7.51965e-16	CD8T_1	APOBEC3G
4.27226e-18	-0.27832	0.132	0.205	2.08059e-15	CD8T_1	CCL4
9.5035e-18	-0.403131	0.148	0.224	4.62821e-15	CD8T_1	SYNE1
1.4659e-17	0.306106	0.643	0.607	7.13893e-15	CD8T_1	KLF2
2.31967e-17	-0.336483	0.276	0.368	1.12968e-14	CD8T_1	IL2RB
1.37584e-16	0.701898	0.219	0.164	6.70033e-14	CD8T_1	CTSA
3.24152e-16	-0.534275	0.106	0.168	1.57862e-13	CD8T_1	CD300A
1.64614e-14	-0.468636	0.07	0.12	8.0167e-12	CD8T_1	IKZF3
4.2868e-14	0.579759	0.103	0.064	2.08767e-11	CD8T_1	PASK
6.497e-14	0.645307	0.163	0.117	3.16404e-11	CD8T_1	SORL1
7.40817e-14	0.595432	0.173	0.126	3.60778e-11	CD8T_1	JUN
2.5245e-13	0.387256	0.337	0.28	1.22943e-10	CD8T_1	SELL
4.31757e-13	-0.290721	0.57	0.642	2.10266e-10	CD8T_1	CD8B
2.51777e-12	-0.342576	0.132	0.19	1.22616e-09	CD8T_1	KLRG1
5.31821e-12	-0.322574	0.131	0.188	2.58997e-09	CD8T_1	TARP-refseq
1.7838e-11	0.258261	0.294	0.235	8.68709e-09	CD8T_1	CD27
5.24786e-11	0.353308	0.484	0.442	2.55571e-08	CD8T_1	LGALS1
3.36253e-10	0.368219	0.361	0.314	1.63755e-07	CD8T_1	GZMK
6.28067e-09	0.434291	0.11	0.078	3.05869e-06	CD8T_1	MYC
4.83831e-08	-0.27131	0.104	0.145	2.35626e-05	CD8T_1	ADA
8.91919e-08	-0.323659	0.077	0.112	4.34365e-05	CD8T_1	LAG3
1.18431e-07	-0.348386	0.135	0.177	5.76759e-05	CD8T_1	CD7
7.71395e-07	-0.289569	0.081	0.113	0.00037567	CD8T_1	CTSD
1.1979e-06	0.43716	0.225	0.196	0.000583377	CD8T_1	ANXA5
1.81629e-06	0.573387	0.117	0.091	0.000884534	CD8T_1	SLC2A3
2.29071e-06	0.355413	0.313	0.286	0.00111557	CD8T_1	CD44
7.18174e-06	0.39156	0.147	0.119	0.00349751	CD8T_1	YBX3
0.000332555	0.266993	0.239	0.217	0.161954	CD8T_1	GIMAP2
0.000925365	0.286115	0.302	0.288	0.450653	CD8T_1	IFITM3
0.00284896	0.416763	0.115	0.099	1	CD8T_1	TRIB2
0.00399125	-0.530192	0.097	0.112	1	CD8T_1	CCR7
0.00408024	0.518515	0.129	0.114	1	CD8T_1	PRDM1
0.00525581	0.403142	0.113	0.099	1	CD8T_1	TIAF1

## Sheet: CD8T_2
p_val	avg_log2FC	pct.1	pct.2	p_val_adj	cluster	gene
1.77134e-129	-1.94741	0.157	0.491	8.62642e-127	CD8T_2	GZMH
6.96685e-126	1.18344	0.58	0.297	3.39285e-123	CD8T_2	GZMK
9.31994e-125	-1.25187	0.621	0.742	4.53881e-122	CD8T_2	NKG7
4.11986e-115	-2.68068	0.066	0.367	2.00637e-112	CD8T_2	FGFBP2
1.03734e-105	-2.29516	0.131	0.419	5.05186e-103	CD8T_2	GNLY
8.55441e-92	-2.57358	0.046	0.298	4.166e-89	CD8T_2	GZMB
2.74947e-84	0.857547	0.61	0.36	1.33899e-81	CD8T_2	IL7R
4.63644e-70	-2.63612	0.042	0.244	2.25795e-67	CD8T_2	FCGR3A
3.71355e-61	0.623548	0.812	0.692	1.8085e-58	CD8T_2	CXCR4
3.6482e-48	-1.25718	0.167	0.354	1.77667e-45	CD8T_2	PRF1
9.45385e-45	0.670954	0.666	0.529	4.60402e-42	CD8T_2	DUSP1
1.54831e-36	-1.94699	0.038	0.161	7.54029e-34	CD8T_2	S1PR5
3.5926e-35	0.754725	0.498	0.368	1.7496e-32	CD8T_2	JUNB
7.4096e-33	0.790449	0.422	0.29	3.60847e-30	CD8T_2	FOSB
1.54959e-31	0.525323	0.64	0.516	7.5465e-29	CD8T_2	DUSP2
9.01845e-28	-0.47601	0.578	0.679	4.39198e-25	CD8T_2	CST7
7.58448e-26	0.526607	0.364	0.234	3.69364e-23	CD8T_2	CD27
4.05138e-25	-1.53989	0.033	0.125	1.97302e-22	CD8T_2	KLRF1
5.09356e-24	-0.370442	0.617	0.73	2.48056e-21	CD8T_2	ITGB2
5.07206e-23	0.562392	0.465	0.356	2.47009e-20	CD8T_2	CD69
5.57608e-23	0.371892	0.744	0.684	2.71555e-20	CD8T_2	S100A10
4.32982e-20	0.438148	0.672	0.608	2.10862e-17	CD8T_2	KLF2
1.04e-19	-1.22604	0.037	0.115	5.06481e-17	CD8T_2	ITGAM
1.41235e-17	-0.9314	0.073	0.158	6.87814e-15	CD8T_2	KLRD1
2.8573e-15	-0.711429	0.111	0.199	1.39151e-12	CD8T_2	CCL4
4.52792e-15	-0.321262	0.471	0.589	2.2051e-12	CD8T_2	GZMA
7.13784e-13	-0.6409	0.103	0.181	3.47613e-10	CD8T_2	TBX21
1.36824e-12	0.28571	0.645	0.596	6.66332e-10	CD8T_2	ITM2B
3.08779e-12	-0.725507	0.057	0.119	1.50375e-09	CD8T_2	CD244
2.97665e-11	-0.608187	0.094	0.163	1.44963e-08	CD8T_2	CD300A
6.13781e-11	0.287209	0.644	0.594	2.98912e-08	CD8T_2	BTG1
6.22409e-10	0.638734	0.185	0.13	3.03113e-07	CD8T_2	JUN
4.43862e-09	-0.307369	0.372	0.457	2.16161e-06	CD8T_2	LGALS1
5.00786e-09	-0.306031	0.373	0.463	2.43883e-06	CD8T_2	RUNX3
6.98465e-09	0.40895	0.145	0.096	3.40152e-06	CD8T_2	TCF7
9.95153e-09	0.546898	0.196	0.143	4.8464e-06	CD8T_2	RGS1
2.09619e-08	0.54546	0.222	0.169	1.02084e-05	CD8T_2	CTSA
3.61144e-08	-0.350481	0.208	0.279	1.75877e-05	CD8T_2	APOBEC3G
7.24288e-07	-0.364613	0.149	0.208	0.000352728	CD8T_2	PXN
1.17129e-06	-0.367998	0.157	0.215	0.000570419	CD8T_2	SYNE1
2.95713e-06	-0.4201	0.07	0.111	0.00144012	CD8T_2	CTSD
7.50219e-06	-0.300158	0.334	0.395	0.00365357	CD8T_2	TRGC2
1.18565e-05	-0.411343	0.242	0.295	0.00577411	CD8T_2	SELL
5.49459e-05	0.432302	0.124	0.093	0.0267586	CD8T_2	SLC2A3
8.09027e-05	0.30481	0.323	0.288	0.0393996	CD8T_2	CD44
8.70047e-05	-0.278619	0.129	0.173	0.0423713	CD8T_2	XBP1
0.000163889	-0.255066	0.124	0.166	0.0798137	CD8T_2	CD247
0.000405803	0.402227	0.252	0.222	0.197626	CD8T_2	ITGA4

## Sheet: CD8T_3
p_val	avg_log2FC	pct.1	pct.2	p_val_adj	cluster	gene
4.49977e-297	0.838428	0.979	0.69	2.19139e-294	CD8T_3	NKG7
9.02748e-231	0.980499	0.769	0.41	4.39638e-228	CD8T_3	GZMH
3.53e-170	0.689548	0.915	0.629	1.71911e-167	CD8T_3	CST7
5.96367e-139	-1.98133	0.166	0.418	2.90431e-136	CD8T_3	IL7R
9.06595e-129	0.875395	0.565	0.302	4.41512e-126	CD8T_3	FGFBP2
5.85549e-126	0.643589	0.81	0.539	2.85163e-123	CD8T_3	GZMA
1.27026e-88	0.410224	0.982	0.754	6.18616e-86	CD8T_3	CCL5
6.4123e-74	-2.5534	0.05	0.199	3.12279e-71	CD8T_3	LEF1
1.71612e-73	-1.65779	0.103	0.27	8.35752e-71	CD8T_3	CD27
2.93568e-65	-3.24256	0.009	0.126	1.42968e-62	CD8T_3	CCR7
8.97599e-65	-1.3372	0.289	0.433	4.37131e-62	CD8T_3	PIK3IP1
5.3589e-62	0.703794	0.418	0.251	2.60978e-59	CD8T_3	GZMB
3.54307e-60	0.402776	0.565	0.364	1.72548e-57	CD8T_3	GNLY
3.56933e-56	0.625957	0.48	0.313	1.73827e-53	CD8T_3	PRF1
8.36895e-56	0.755866	0.352	0.205	4.07568e-53	CD8T_3	FCGR3A
6.21077e-50	0.855454	0.249	0.133	3.02464e-47	CD8T_3	S1PR5
7.72236e-50	-1.38766	0.176	0.309	3.76079e-47	CD8T_3	SELL
7.43024e-49	0.372057	0.82	0.703	3.61853e-46	CD8T_3	ITGB2
1.0242e-39	-0.448972	0.846	0.867	4.98783e-37	CD8T_3	CD48
1.16689e-39	0.62241	0.291	0.175	5.68273e-37	CD8T_3	CCL4
1.23312e-38	0.813106	0.237	0.136	6.00531e-36	CD8T_3	KLRD1
1.87617e-36	-0.289891	0.955	0.975	9.13695e-34	CD8T_3	CD52
2.02289e-36	0.885869	0.193	0.104	9.85145e-34	CD8T_3	KLRF1
2.94822e-33	0.807402	0.185	0.101	1.43578e-30	CD8T_3	CD244
1.77636e-32	0.463216	0.439	0.312	8.65087e-30	CD8T_3	HOPX
6.58556e-32	0.707614	0.237	0.143	3.20717e-29	CD8T_3	CD300A
3.89105e-30	0.640197	0.255	0.16	1.89494e-27	CD8T_3	TBX21
9.63653e-30	0.991196	0.113	0.053	4.69299e-27	CD8T_3	CD160
4.27938e-29	0.406656	0.561	0.437	2.08406e-26	CD8T_3	RUNX3
2.44814e-28	0.85157	0.148	0.079	1.19225e-25	CD8T_3	CX3CR1
3.15789e-27	-0.428104	0.657	0.71	1.53789e-24	CD8T_3	CXCR4
1.21172e-25	-0.8898	0.223	0.315	5.90109e-23	CD8T_3	FOSB
7.44447e-25	0.54968	0.254	0.167	3.62546e-22	CD8T_3	KLRG1
8.48305e-25	0.462631	0.359	0.258	4.13124e-22	CD8T_3	APOBEC3G
8.84013e-25	-1.48533	0.043	0.11	4.30514e-22	CD8T_3	TCF7
2.52779e-23	-1.244	0.108	0.185	1.23103e-20	CD8T_3	CTSA
2.08254e-20	0.353041	0.481	0.374	1.0142e-17	CD8T_3	TRGC2
2.98547e-19	0.334413	0.423	0.323	1.45392e-16	CD8T_3	HLA.DPA1
8.33309e-19	0.479355	0.278	0.198	4.05821e-16	CD8T_3	SYNE1
1.32794e-18	-0.434896	0.57	0.621	6.46705e-16	CD8T_3	KLF2
2.92307e-18	-0.444837	0.561	0.607	1.42353e-15	CD8T_3	ITM2B
1.07436e-17	-0.522571	0.499	0.549	5.23213e-15	CD8T_3	DUSP1
5.91975e-17	0.651924	0.156	0.1	2.88292e-14	CD8T_3	ITGAM
6.97421e-17	-0.443514	0.593	0.635	3.39644e-14	CD8T_3	CD8B
1.30196e-16	0.65823	0.126	0.076	6.34055e-14	CD8T_3	PIK3AP1
2.79306e-16	-0.585054	0.308	0.375	1.36022e-13	CD8T_3	CD69
3.53333e-13	-0.618148	0.334	0.387	1.72073e-10	CD8T_3	JUNB
3.66735e-12	-0.397177	0.519	0.552	1.786e-09	CD8T_3	CD37
1.0858e-10	-0.621793	0.229	0.276	5.28787e-08	CD8T_3	FYB
2.51198e-10	0.526585	0.104	0.068	1.22333e-07	CD8T_3	TTC38
4.79029e-09	0.256972	0.284	0.226	2.33287e-06	CD8T_3	SAMD3
6.51851e-09	-0.457804	0.281	0.329	3.17451e-06	CD8T_3	GZMK
7.75702e-09	-0.302877	0.586	0.6	3.77767e-06	CD8T_3	BTG1
9.65521e-09	0.326333	0.146	0.105	4.70209e-06	CD8T_3	IKZF3
1.25193e-08	-0.832252	0.065	0.1	6.09691e-06	CD8T_3	IL4R
1.44415e-08	-0.552743	0.183	0.227	7.03302e-06	CD8T_3	GIMAP2
3.01905e-08	-0.646945	0.134	0.175	1.47028e-05	CD8T_3	CD7
9.13458e-08	-0.599058	0.146	0.186	4.44854e-05	CD8T_3	TSPAN32
1.13531e-07	-0.732876	0.087	0.121	5.52895e-05	CD8T_3	R3HDM4
1.24945e-07	-0.437729	0.257	0.296	6.08482e-05	CD8T_3	CD44
6.30616e-07	-0.446474	0.224	0.263	0.00030711	CD8T_3	CYTIP
6.6795e-07	-0.628684	0.097	0.131	0.000325292	CD8T_3	SORL1
1.98312e-06	-0.343028	0.416	0.438	0.000965781	CD8T_3	CD6
2.44444e-06	-0.559454	0.096	0.129	0.00119044	CD8T_3	YBX3
3.83559e-06	0.268034	0.211	0.171	0.00186793	CD8T_3	TARP-refseq
6.68184e-06	-0.687695	0.084	0.112	0.00325406	CD8T_3	IGBP1
7.19862e-06	-0.414933	0.263	0.295	0.00350573	CD8T_3	IFITM3
1.76765e-05	-0.572677	0.073	0.1	0.00860846	CD8T_3	SLC2A3
3.36363e-05	0.253783	0.126	0.097	0.0163809	CD8T_3	HLA.DMA
5.8745e-05	-0.495653	0.078	0.104	0.0286088	CD8T_3	NCR3
8.01384e-05	-0.494499	0.133	0.159	0.0390274	CD8T_3	GIMAP5
9.72041e-05	-0.416326	0.179	0.207	0.0473384	CD8T_3	VPS28
0.000139958	-0.338958	0.294	0.32	0.0681596	CD8T_3	C10orf54
0.00179555	-0.374803	0.206	0.227	0.874433	CD8T_3	CD5
0.00355109	-0.265677	0.413	0.419	1	CD8T_3	LAT
0.00511775	-0.477074	0.093	0.11	1	CD8T_3	TKT
0.00582437	-0.372014	0.101	0.119	1	CD8T_3	ITGAE
0.00687337	-0.376335	0.134	0.152	1	CD8T_3	BCL11B
0.0072985	-0.29673	0.183	0.204	1	CD8T_3	ANXA5

## Sheet: CD8T_4
p_val	avg_log2FC	pct.1	pct.2	p_val_adj	cluster	gene
0	3.49896	0.52	0.057	0	CD8T_4	CCR7
0	2.90816	0.616	0.122	0	CD8T_4	LEF1
0	2.2985	0.829	0.36	0	CD8T_4	PIK3IP1
0	2.14199	0.703	0.238	0	CD8T_4	SELL
0	-4.04664	0.093	0.875	0	CD8T_4	CCL5
0	-4.19579	0.039	0.646	0	CD8T_4	GZMA
0	-4.7108	0.112	0.81	0	CD8T_4	NKG7
0	-4.7653	0.034	0.751	0	CD8T_4	CST7
0	-5.10309	0.015	0.518	0	CD8T_4	GZMH
6.37701e-301	1.41592	0.836	0.603	3.1056e-298	CD8T_4	CD8B
1.07243e-286	1.8006	0.561	0.206	5.22271e-284	CD8T_4	CD27
2.01811e-246	2.48977	0.283	0.058	9.82819e-244	CD8T_4	MYC
3.01851e-237	0.892276	0.939	0.854	1.47001e-234	CD8T_4	CD48
1.08427e-218	-4.64867	0.058	0.436	5.28041e-216	CD8T_4	GNLY
3.12582e-206	-2.26486	0.187	0.57	1.52227e-203	CD8T_4	DUSP2
3.21894e-198	-4.16826	0.013	0.37	1.56762e-195	CD8T_4	HOPX
3.84219e-194	2.47291	0.201	0.037	1.87115e-191	CD8T_4	TXK
4.50252e-192	-3.99457	0.028	0.38	2.19273e-189	CD8T_4	FGFBP2
6.97741e-184	-2.60941	0.069	0.43	3.398e-181	CD8T_4	TRGC2
4.39955e-182	-2.34844	0.127	0.49	2.14258e-179	CD8T_4	LGALS1
9.22831e-172	2.19026	0.226	0.051	4.49418e-169	CD8T_4	PASK
5.12958e-170	-3.36797	0.031	0.359	2.4981e-167	CD8T_4	GZMK
1.49083e-168	-2.89368	0.042	0.375	7.26032e-166	CD8T_4	PRF1
1.11681e-162	1.13756	0.643	0.349	5.43886e-160	CD8T_4	IL7R
1.70624e-153	-4.14302	0.013	0.309	8.30938e-151	CD8T_4	GZMB
7.93669e-143	2.4247	0.12	0.017	3.86517e-140	CD8T_4	NT5E
1.04965e-133	0.698958	0.889	0.827	5.1118e-131	CD8T_4	CD3E
2.41016e-122	0.935016	0.724	0.606	1.17375e-119	CD8T_4	LCK
2.62415e-118	0.943259	0.721	0.585	1.27796e-115	CD8T_4	ITM2B
3.03278e-106	-3.11366	0.024	0.252	1.47696e-103	CD8T_4	FCGR3A
3.03044e-104	1.62988	0.34	0.16	1.47583e-101	CD8T_4	TSPAN32
3.29787e-102	1.79794	0.236	0.084	1.60606e-99	CD8T_4	TCF7
2.41777e-100	-3.19435	0.007	0.215	1.17745e-97	CD8T_4	CCL4
3.34878e-99	-3.8031	0.021	0.234	1.63086e-96	CD8T_4	KLRB1
6.07949e-99	-1.47863	0.103	0.367	2.96071e-96	CD8T_4	HLA.DPA1
1.70713e-90	1.60169	0.298	0.137	8.31374e-88	CD8T_4	GIMAP5
1.0108e-88	0.929063	0.652	0.534	4.92259e-86	CD8T_4	CD37
1.60526e-87	-3.22986	0.008	0.195	7.81763e-85	CD8T_4	TBX21
1.7073e-83	0.968245	0.573	0.417	8.31457e-81	CD8T_4	CD6
4.9839e-83	2.04127	0.147	0.042	2.42716e-80	CD8T_4	FCER1G
7.58895e-82	1.52677	0.308	0.151	3.69582e-79	CD8T_4	CD7
1.31956e-80	-3.59561	0.001	0.17	6.42628e-78	CD8T_4	KLRD1
1.95621e-79	1.23898	0.416	0.251	9.52675e-77	CD8T_4	FYB
2.78071e-78	-2.62223	0.021	0.199	1.3542e-75	CD8T_4	KLRG1
4.2728e-75	-3.14307	0.006	0.168	2.08086e-72	CD8T_4	S1PR5
1.50883e-72	-2.38034	0.024	0.196	7.34802e-70	CD8T_4	TARP-refseq
3.01203e-72	-1.49572	0.09	0.295	1.46686e-69	CD8T_4	APOBEC3G
4.04504e-72	-1.0551	0.175	0.411	1.96993e-69	CD8T_4	ARL4C
3.66797e-70	-0.991777	0.212	0.449	1.7863e-67	CD8T_4	CD63
3.76504e-66	-0.582552	0.528	0.744	1.83357e-63	CD8T_4	ITGB2
1.39411e-63	0.509672	0.873	0.859	6.78933e-61	CD8T_4	TRAC
1.12043e-62	-0.797775	0.543	0.725	5.45652e-60	CD8T_4	CD74
1.31279e-59	-0.373303	0.881	0.957	6.39329e-57	CD8T_4	IL32
1.66724e-56	-0.940694	0.169	0.374	8.11948e-54	CD8T_4	IL2RB
1.62903e-55	0.457698	0.869	0.863	7.93338e-53	CD8T_4	CD3D
3.3835e-55	0.705541	0.661	0.588	1.64777e-52	CD8T_4	KLRC4.KLRK1
5.80162e-53	0.53114	0.911	0.905	2.82539e-50	CD8T_4	TRBC2
6.46993e-53	-2.56938	0.009	0.131	3.15086e-50	CD8T_4	PRDM1
1.44324e-51	-2.44448	0.03	0.163	7.0286e-49	CD8T_4	RGS1
6.25168e-51	0.664714	0.678	0.606	3.04457e-48	CD8T_4	KLF2
7.71926e-50	-2.39181	0.012	0.13	3.75928e-47	CD8T_4	KLRF1
7.03805e-46	-2.29619	0.009	0.117	3.42753e-43	CD8T_4	LAG3
6.38723e-45	-1.53086	0.043	0.171	3.11058e-42	CD8T_4	CD300A
1.95081e-44	0.700526	0.596	0.527	9.50044e-42	CD8T_4	KLRK1
4.28382e-44	1.12154	0.322	0.208	2.08622e-41	CD8T_4	GIMAP2
5.81708e-44	-2.19995	0.013	0.12	2.83292e-41	CD8T_4	ITGAM
6.68102e-44	1.27687	0.246	0.137	3.25366e-41	CD8T_4	BCL11B
3.33475e-43	0.612773	0.655	0.591	1.62402e-40	CD8T_4	BTG1
1.75991e-42	-2.4846	0.004	0.1	8.57076e-40	CD8T_4	CX3CR1
2.47993e-41	0.79903	0.497	0.408	1.20773e-38	CD8T_4	LAT
1.12249e-39	-0.906153	0.104	0.251	5.46651e-37	CD8T_4	SAMD3
1.90218e-37	-0.566406	0.29	0.476	9.26361e-35	CD8T_4	RUNX3
4.29226e-37	0.968702	0.318	0.212	2.09033e-34	CD8T_4	CD5
1.15763e-36	-1.6167	0.024	0.125	5.63765e-34	CD8T_4	CD244
3.79223e-36	1.07537	0.291	0.189	1.84682e-33	CD8T_4	FAM65B
5.6154e-36	1.21762	0.121	0.05	2.7347e-33	CD8T_4	LTB
3.13229e-35	0.939971	0.349	0.246	1.52543e-32	CD8T_4	CYTIP
4.92573e-33	1.25034	0.185	0.101	2.39883e-30	CD8T_4	XPO6
5.18889e-32	1.15484	0.193	0.107	2.52699e-29	CD8T_4	R3HDM4
1.68095e-29	1.17589	0.157	0.081	8.18623e-27	CD8T_4	STAT5A
5.26479e-28	-0.378829	0.388	0.572	2.56395e-25	CD8T_4	CTSW
5.95533e-28	1.3203	0.128	0.063	2.90025e-25	CD8T_4	BCL2
2.22011e-27	-1.01595	0.04	0.129	1.08119e-24	CD8T_4	GLUL
3.37659e-27	-1.17078	0.04	0.128	1.6444e-24	CD8T_4	SRGN
5.56029e-27	-1.1104	0.033	0.117	2.70786e-24	CD8T_4	HLA.DQB1
3.75508e-26	-0.704977	0.101	0.214	1.82873e-23	CD8T_4	ANXA5
2.00998e-23	-0.752805	0.074	0.168	9.78862e-21	CD8T_4	SYNE2
3.05321e-21	1.05734	0.166	0.1	1.48691e-18	CD8T_4	TKT
5.71851e-21	0.661501	0.373	0.292	2.78491e-18	CD8T_4	FOSB
1.69873e-20	-0.496371	0.117	0.221	8.2728e-18	CD8T_4	SYNE1
3.23246e-19	0.955182	0.183	0.117	1.57421e-16	CD8T_4	YBX3
9.11302e-19	0.720608	0.371	0.309	4.43804e-16	CD8T_4	C10orf54
1.33563e-18	1.27876	0.134	0.079	6.50454e-16	CD8T_4	IL23R
5.88137e-18	1.05329	0.161	0.101	2.86423e-15	CD8T_4	IGBP1
1.12888e-16	0.794982	0.26	0.195	5.49764e-14	CD8T_4	VPS28
2.62259e-16	0.708764	0.233	0.166	1.2772e-13	CD8T_4	CTSA
2.10568e-14	0.953791	0.135	0.085	1.02546e-11	CD8T_4	SDCBP
2.77159e-14	0.90951	0.147	0.096	1.34976e-11	CD8T_4	TRIB2
3.18802e-14	-0.608816	0.083	0.152	1.55257e-11	CD8T_4	HLA.DRA
6.93934e-14	0.987383	0.131	0.082	3.37946e-11	CD8T_4	NEAT1
1.9804e-13	0.920139	0.141	0.093	9.64454e-11	CD8T_4	CNOT2
6.20644e-12	0.813644	0.136	0.09	3.02254e-09	CD8T_4	IL4R
2.03147e-10	-0.262185	0.587	0.702	9.89324e-08	CD8T_4	S100A10
2.80894e-10	-0.430882	0.054	0.103	1.36795e-07	CD8T_4	PDIA6
1.72189e-09	-0.49936	0.06	0.107	8.38559e-07	CD8T_4	TIAF1
2.52238e-09	0.55493	0.328	0.286	1.2284e-06	CD8T_4	IFITM3
4.82802e-08	0.501736	0.319	0.287	2.35125e-05	CD8T_4	CD44
1.75958e-07	-0.299877	0.065	0.106	8.56914e-05	CD8T_4	HLA.DMA
7.15021e-07	0.648247	0.155	0.122	0.000348215	CD8T_4	SORL1
9.23192e-07	-0.253174	0.066	0.104	0.000449595	CD8T_4	NCR3
1.26117e-06	0.652393	0.309	0.284	0.000614191	CD8T_4	S100A9
2.76441e-06	0.758851	0.149	0.119	0.00134627	CD8T_4	STAT4
4.34986e-06	0.749743	0.103	0.076	0.00211838	CD8T_4	STAT3
9.56801e-06	0.381633	0.464	0.472	0.00465962	CD8T_4	BIN2
6.35447e-05	0.262466	0.564	0.597	0.0309463	CD8T_4	PTPRC
0.000171159	0.635596	0.188	0.166	0.0833543	CD8T_4	XBP1
0.000343671	0.61175	0.152	0.131	0.167368	CD8T_4	ZAP70
0.0087855	0.252491	0.382	0.379	1	CD8T_4	JUNB

## Sheet: CD8T_5
p_val	avg_log2FC	pct.1	pct.2	p_val_adj	cluster	gene
6.43956e-249	0.87734	0.958	0.703	3.13607e-246	CD8T_5	NKG7
7.42473e-232	1.11647	0.801	0.419	3.61584e-229	CD8T_5	GZMH
1.21608e-209	1.28046	0.651	0.301	5.92229e-207	CD8T_5	FGFBP2
2.10977e-174	-2.9763	0.086	0.419	1.02746e-171	CD8T_5	IL7R
6.26018e-127	-0.829018	0.792	0.873	3.04871e-124	CD8T_5	CD48
3.47422e-103	0.978353	0.492	0.248	1.69195e-100	CD8T_5	GZMB
2.67943e-93	0.534343	0.902	0.641	1.30488e-90	CD8T_5	CST7
8.50789e-84	-0.88328	0.586	0.717	4.14334e-81	CD8T_5	CXCR4
2.05771e-79	0.767115	0.543	0.312	1.00211e-76	CD8T_5	PRF1
2.04463e-74	0.889529	0.401	0.205	9.95734e-72	CD8T_5	FCGR3A
3.76744e-74	-1.19091	0.396	0.56	1.83474e-71	CD8T_5	DUSP1
3.48285e-71	0.539124	0.796	0.551	1.69615e-68	CD8T_5	GZMA
1.2696e-67	0.690767	0.533	0.313	6.18293e-65	CD8T_5	HLA.DPA1
2.82601e-65	1.10179	0.198	0.076	1.37627e-62	CD8T_5	CX3CR1
2.35653e-61	0.397693	0.961	0.765	1.14763e-58	CD8T_5	CCL5
5.10799e-57	0.964669	0.271	0.129	2.48759e-54	CD8T_5	HLA.DRA
7.33681e-57	-1.49017	0.287	0.428	3.57303e-54	CD8T_5	PIK3IP1
1.01314e-50	0.60684	0.822	0.69	4.93401e-48	CD8T_5	CD74
4.82173e-50	-2.2525	0.056	0.193	2.34818e-47	CD8T_5	LEF1
6.34967e-50	-0.817426	0.533	0.609	3.09229e-47	CD8T_5	ITM2B
4.27483e-49	-1.5399	0.158	0.307	2.08184e-46	CD8T_5	SELL
1.42469e-47	0.78899	0.268	0.135	6.93824e-45	CD8T_5	S1PR5
4.22204e-42	0.978064	0.152	0.063	2.05613e-39	CD8T_5	TTC38
1.09342e-40	0.547835	0.418	0.254	5.32496e-38	CD8T_5	APOBEC3G
7.48442e-40	0.674556	0.312	0.177	3.64491e-37	CD8T_5	CCL4
3.29142e-39	-1.18301	0.126	0.261	1.60292e-36	CD8T_5	CD27
1.46159e-38	0.271212	0.567	0.371	7.11795e-36	CD8T_5	GNLY
3.73e-37	-2.51516	0.023	0.12	1.81651e-34	CD8T_5	CCR7
9.90448e-36	-1.36627	0.196	0.314	4.82348e-33	CD8T_5	FOSB
3.21069e-35	-1.12518	0.281	0.391	1.56361e-32	CD8T_5	JUNB
4.66446e-34	0.971684	0.127	0.054	2.27159e-31	CD8T_5	CD160
5.27002e-34	0.655515	0.28	0.16	2.5665e-31	CD8T_5	TBX21
7.35526e-34	-0.687506	0.569	0.62	3.58201e-31	CD8T_5	KLF2
4.47705e-33	0.450682	0.535	0.371	2.18032e-30	CD8T_5	TRGC2
9.7239e-33	-0.653756	0.54	0.606	4.73554e-30	CD8T_5	BTG1
1.63467e-32	-0.500818	0.655	0.693	7.96086e-30	CD8T_5	S100A10
6.5893e-29	0.531558	0.246	0.139	3.20899e-26	CD8T_5	KLRD1
4.73997e-28	0.893577	0.106	0.045	2.30837e-25	CD8T_5	LAIR2
2.1491e-27	0.544561	0.225	0.126	1.04661e-24	CD8T_5	ADA
4.5216e-27	0.279732	0.843	0.705	2.20202e-24	CD8T_5	ITGB2
3.42852e-25	0.495542	0.271	0.165	1.66969e-22	CD8T_5	TARP-refseq
1.5523e-23	0.685958	0.152	0.08	7.55972e-21	CD8T_5	ZNF683
9.15419e-21	0.321102	0.339	0.222	4.45809e-18	CD8T_5	SAMD3
2.5052e-20	-0.320117	0.835	0.834	1.22003e-17	CD8T_5	CD3E
7.25357e-20	0.465688	0.171	0.097	3.53249e-17	CD8T_5	LAG3
3.03786e-18	-1.55993	0.045	0.108	1.47944e-15	CD8T_5	TCF7
5.21968e-18	0.383197	0.156	0.088	2.54198e-15	CD8T_5	CD3G
1.99613e-17	-0.754926	0.309	0.373	9.72115e-15	CD8T_5	CD69
2.19738e-16	0.497073	0.135	0.076	1.07013e-13	CD8T_5	PIK3AP1
1.02143e-15	0.388166	0.18	0.111	4.97435e-13	CD8T_5	SRGN
1.65245e-15	0.35754	0.17	0.103	8.04742e-13	CD8T_5	IKZF3
3.04893e-15	0.501408	0.164	0.101	1.48483e-12	CD8T_5	ITGAM
3.92056e-15	-0.628932	0.254	0.331	1.90931e-12	CD8T_5	GZMK
4.62875e-15	-1.255	0.08	0.141	2.2542e-12	CD8T_5	JUN
4.69201e-13	-1.03574	0.121	0.18	2.28501e-10	CD8T_5	CTSA
2.64596e-12	0.296296	0.246	0.171	1.28858e-09	CD8T_5	KLRG1
3.49974e-12	-1.35475	0.053	0.101	1.70437e-09	CD8T_5	IL4R
3.76873e-12	0.331372	0.159	0.102	1.83537e-09	CD8T_5	HLA.DQB1
2.75501e-11	-0.465335	0.541	0.548	1.34169e-08	CD8T_5	CD37
1.24084e-10	0.276616	0.148	0.096	6.04287e-08	CD8T_5	HLA.DMA
7.81931e-10	0.28091	0.161	0.108	3.808e-07	CD8T_5	CD244
2.71495e-06	-0.32887	0.528	0.528	0.00132218	CD8T_5	IFITM2
4.058e-06	-0.671023	0.17	0.204	0.00197625	CD8T_5	FAM65B
1.03508e-05	-0.566641	0.262	0.29	0.00504084	CD8T_5	S100A9
1.14404e-05	-0.804427	0.097	0.128	0.00557146	CD8T_5	YBX3
1.33885e-05	-0.607403	0.236	0.26	0.00652018	CD8T_5	CYTIP
5.08279e-05	-0.717194	0.101	0.129	0.0247532	CD8T_5	SORL1
9.16961e-05	-0.795384	0.093	0.119	0.044656	CD8T_5	R3HDM4
0.000100186	-0.479569	0.275	0.293	0.0487907	CD8T_5	CD44
0.000163296	-0.48044	0.273	0.293	0.0795251	CD8T_5	IFITM3
0.000384166	-0.645887	0.079	0.103	0.187089	CD8T_5	NCR3
0.00117369	-0.634013	0.137	0.158	0.571585	CD8T_5	GIMAP5
0.00218035	-0.526006	0.208	0.223	1	CD8T_5	GIMAP2
0.00304882	-0.640787	0.134	0.151	1	CD8T_5	BCL11B
0.00423687	-0.485712	0.214	0.226	1	CD8T_5	RPN2
0.00762962	-0.604093	0.168	0.182	1	CD8T_5	TSPAN32
0.00970416	-0.415015	0.319	0.316	1	CD8T_5	C10orf54

## Sheet: CD8T_6
p_val	avg_log2FC	pct.1	pct.2	p_val_adj	cluster	gene
0	1.99504	0.856	0.346	0	CD8T_6	GNLY
1.89531e-198	1.35434	0.6	0.242	9.23016e-196	CD8T_6	GZMB
1.02356e-118	0.62253	0.981	0.706	4.98473e-116	CD8T_6	NKG7
4.5541e-109	1.00386	0.583	0.305	2.21785e-106	CD8T_6	HOPX
1.8025e-95	0.954401	0.571	0.314	8.77819e-93	CD8T_6	PRF1
1.11559e-94	1.13062	0.436	0.205	5.43294e-92	CD8T_6	FCGR3A
1.46581e-94	0.883435	0.582	0.315	7.13848e-92	CD8T_6	FGFBP2
1.22886e-85	0.65415	0.733	0.434	5.98453e-83	CD8T_6	GZMH
2.80138e-73	0.768263	0.605	0.368	1.36427e-70	CD8T_6	TRGC2
7.23891e-70	1.64302	0.139	0.038	3.52535e-67	CD8T_6	KLRC1
6.05625e-64	-2.26833	0.074	0.263	2.94939e-61	CD8T_6	CD27
3.05094e-63	0.681134	0.646	0.429	1.48581e-60	CD8T_6	LGALS1
4.40441e-62	0.470175	0.898	0.647	2.14495e-59	CD8T_6	CST7
1.15763e-57	-0.252756	0.997	0.996	5.63764e-55	CD8T_6	HLA.A
1.30081e-52	1.15791	0.236	0.105	6.33496e-50	CD8T_6	KLRF1
1.37547e-51	1.10654	0.223	0.097	6.69852e-49	CD8T_6	ITGAM
1.75932e-45	0.628786	0.587	0.406	8.5679e-43	CD8T_6	CD63
9.17214e-45	-0.386593	0.912	0.952	4.46683e-42	CD8T_6	IL32
2.96227e-44	1.31787	0.138	0.05	1.44263e-41	CD8T_6	KLRC3
6.73707e-42	-0.548597	0.839	0.866	3.28095e-39	CD8T_6	CD48
1.49572e-41	0.39514	0.787	0.557	7.28415e-39	CD8T_6	GZMA
3.10543e-41	1.05406	0.182	0.079	1.51234e-38	CD8T_6	ZNF683
1.2004e-40	0.803781	0.299	0.161	5.84593e-38	CD8T_6	TBX21
3.1942e-40	-1.29733	0.289	0.425	1.55558e-37	CD8T_6	PIK3IP1
2.08899e-39	-0.459795	0.824	0.864	1.01734e-36	CD8T_6	TRAC
1.0824e-37	-2.30237	0.064	0.189	5.27127e-35	CD8T_6	LEF1
4.94935e-36	-2.95501	0.014	0.119	2.41033e-33	CD8T_6	CCR7
1.67098e-35	0.833479	0.267	0.145	8.13766e-33	CD8T_6	CD300A
2.38423e-33	0.300454	0.983	0.767	1.16112e-30	CD8T_6	CCL5
4.03063e-33	-1.42228	0.173	0.302	1.96292e-30	CD8T_6	SELL
1.21164e-32	0.869866	0.189	0.091	5.90069e-30	CD8T_6	NCR3
4.50477e-31	-0.713038	0.558	0.636	2.19382e-28	CD8T_6	CD8B
6.51933e-31	-0.919283	0.264	0.394	3.17491e-28	CD8T_6	IL7R
1.20818e-27	0.76287	0.246	0.141	5.88381e-25	CD8T_6	KLRD1
1.64074e-27	-0.664964	0.547	0.621	7.99043e-25	CD8T_6	KLF2
2.58638e-27	-0.454769	0.892	0.907	1.25957e-24	CD8T_6	TRBC2
5.07747e-27	0.68133	0.28	0.167	2.47273e-24	CD8T_6	TARP-refseq
2.52998e-25	0.749699	0.24	0.141	1.2321e-22	CD8T_6	S1PR5
3.92967e-24	-0.365518	0.809	0.837	1.91375e-21	CD8T_6	CD3E
9.28845e-24	-0.536579	0.669	0.709	4.52347e-21	CD8T_6	CD74
1.1152e-23	-0.944514	0.286	0.389	5.43103e-21	CD8T_6	JUNB
3.29554e-21	0.331601	0.678	0.539	1.60493e-18	CD8T_6	CTSW
1.96434e-20	-1.41682	0.069	0.156	9.56635e-18	CD8T_6	RGS1
2.57989e-20	0.294157	0.821	0.71	1.25641e-17	CD8T_6	ITGB2
1.73149e-19	-0.981564	0.183	0.278	8.43237e-17	CD8T_6	FYB
3.97097e-19	-0.897913	0.214	0.31	1.93386e-16	CD8T_6	FOSB
1.52813e-17	-0.895977	0.24	0.331	7.442e-15	CD8T_6	GZMK
2.95561e-17	-0.28204	0.855	0.865	1.43938e-14	CD8T_6	CD3D
8.62926e-17	-0.479869	0.582	0.623	4.20245e-14	CD8T_6	LCK
1.1499e-16	0.264774	0.642	0.516	5.59999e-14	CD8T_6	IFITM2
7.19038e-16	0.306011	0.461	0.34	3.50171e-13	CD8T_6	IL2RB
3.77307e-15	-1.49375	0.045	0.106	1.83749e-12	CD8T_6	TCF7
1.95539e-14	0.390226	0.36	0.263	9.52277e-12	CD8T_6	APOBEC3G
8.00517e-13	-0.562903	0.361	0.424	3.89852e-10	CD8T_6	LAT
9.9662e-13	0.463602	0.174	0.111	4.85354e-10	CD8T_6	PRDM1
1.92381e-12	-1.05959	0.098	0.161	9.36896e-10	CD8T_6	GIMAP5
2.88672e-12	-0.443558	0.567	0.604	1.40583e-09	CD8T_6	ITM2B
5.77451e-12	0.400645	0.248	0.172	2.81219e-09	CD8T_6	KLRG1
2.18431e-11	-1.04437	0.073	0.129	1.06376e-08	CD8T_6	YBX3
3.88637e-11	0.280492	0.473	0.376	1.89266e-08	CD8T_6	ARL4C
6.92564e-11	-0.461538	0.524	0.55	3.37279e-08	CD8T_6	CD37
7.21727e-11	-0.57648	0.308	0.371	3.51481e-08	CD8T_6	CD69
1.29496e-10	0.791152	0.266	0.204	6.30644e-08	CD8T_6	KLRB1
1.61258e-10	0.540434	0.163	0.108	7.85325e-08	CD8T_6	CD244
2.9939e-10	0.291384	0.255	0.185	1.45803e-07	CD8T_6	CCL4
4.14224e-10	0.553498	0.113	0.069	2.01727e-07	CD8T_6	TTC38
8.69958e-10	-0.896684	0.1	0.155	4.23669e-07	CD8T_6	BCL11B
1.23736e-09	0.553536	0.132	0.085	6.02594e-07	CD8T_6	CX3CR1
2.53105e-09	0.301163	0.274	0.203	1.23262e-06	CD8T_6	SYNE1
5.22832e-09	-0.257882	0.736	0.734	2.54619e-06	CD8T_6	GAPDH
1.7202e-08	-0.743137	0.174	0.226	8.3774e-06	CD8T_6	GIMAP2
1.76959e-08	-0.98619	0.062	0.106	8.61789e-06	CD8T_6	TRIB2
2.11782e-08	-0.303027	0.693	0.703	1.03138e-05	CD8T_6	CXCR4
4.29382e-08	-0.448286	0.401	0.438	2.09109e-05	CD8T_6	CD6
5.52472e-08	0.460217	0.12	0.079	2.69054e-05	CD8T_6	PIK3AP1
3.57667e-07	-0.648748	0.181	0.228	0.000174184	CD8T_6	CD5
5.19574e-07	0.317843	0.16	0.114	0.000253032	CD8T_6	GLUL
1.77703e-06	-0.801377	0.082	0.12	0.000865414	CD8T_6	R3HDM4
0.000137025	-0.525967	0.171	0.203	0.066731	CD8T_6	FAM65B
0.000153435	-0.663283	0.145	0.177	0.0747229	CD8T_6	CTSA
0.000335915	-0.428318	0.266	0.293	0.163591	CD8T_6	CD44
0.00146814	-0.526005	0.111	0.137	0.714985	CD8T_6	JUN
0.00157483	-0.546571	0.085	0.11	0.76694	CD8T_6	TKT
0.00618066	-0.565588	0.09	0.11	1	CD8T_6	IGBP1
0.00678888	-0.413392	0.183	0.205	1	CD8T_6	VPS28
0.0086609	-0.295344	0.083	0.103	1	CD8T_6	HLA.DMA

## Sheet: CD8T_7
p_val	avg_log2FC	pct.1	pct.2	p_val_adj	cluster	gene
6.43952e-57	0.997433	0.543	0.309	3.13604e-54	CD8T_7	GZMK
4.00718e-45	0.687354	0.829	0.697	1.95149e-42	CD8T_7	CD74
4.60422e-26	0.582759	0.667	0.518	2.24225e-23	CD8T_7	DUSP2
1.78869e-22	0.394863	0.807	0.662	8.71092e-20	CD8T_7	CST7
2.64354e-22	-0.939695	0.251	0.402	1.28741e-19	CD8T_7	GNLY
3.56997e-20	0.305462	0.918	0.779	1.73857e-17	CD8T_7	CCL5
3.62889e-15	0.891025	0.121	0.058	1.76727e-12	CD8T_7	CD160
2.15959e-14	-1.23144	0.088	0.183	1.05172e-11	CD8T_7	LEF1
6.69264e-14	0.292433	0.698	0.571	3.25932e-11	CD8T_7	GZMA
9.36588e-14	0.709439	0.277	0.186	4.56119e-11	CD8T_7	CCL4
8.88978e-12	-0.709451	0.183	0.281	4.32932e-09	CD8T_7	GZMB
1.15704e-11	-0.488142	0.565	0.633	5.63478e-09	CD8T_7	CD8B
1.27343e-11	0.372344	0.438	0.331	6.20159e-09	CD8T_7	HLA.DPA1
3.68561e-11	0.758215	0.108	0.056	1.79489e-08	CD8T_7	TIGIT
6.95359e-11	-0.628365	0.198	0.296	3.3864e-08	CD8T_7	IFITM3
1.89083e-10	-0.786547	0.103	0.185	9.20834e-08	CD8T_7	TSPAN32
2.41599e-10	-0.693472	0.329	0.418	1.17659e-07	CD8T_7	PIK3IP1
5.65871e-10	-0.633573	0.307	0.395	2.75579e-07	CD8T_7	TRGC2
2.65497e-09	-0.84622	0.106	0.181	1.29297e-06	CD8T_7	TARP-refseq
9.77471e-09	-0.489261	0.248	0.335	4.76028e-06	CD8T_7	HOPX
9.30839e-08	0.616063	0.16	0.105	4.53319e-05	CD8T_7	HLA.DQB1
6.64308e-07	-0.304481	0.45	0.533	0.000323518	CD8T_7	IFITM2
9.7118e-07	-0.297203	0.483	0.556	0.000472965	CD8T_7	CTSW
2.88725e-06	0.300995	0.519	0.451	0.00140609	CD8T_7	RUNX3
6.13764e-06	0.503064	0.157	0.111	0.00298903	CD8T_7	CD244
7.75248e-06	-0.319622	0.389	0.453	0.00377546	CD8T_7	LGALS1
8.92502e-06	-0.318262	0.485	0.538	0.00434648	CD8T_7	KLRK1
1.14515e-05	-0.962905	0.068	0.112	0.00557686	CD8T_7	CCR7
3.16715e-05	-0.668786	0.061	0.102	0.015424	CD8T_7	NCR3
9.58018e-05	-0.619209	0.07	0.111	0.0466555	CD8T_7	ITGAM
0.000211271	-0.260817	0.568	0.598	0.102889	CD8T_7	KLRC4.KLRK1
0.000409665	-0.280105	0.574	0.616	0.199507	CD8T_7	KLF2
0.000806251	0.394006	0.216	0.177	0.392644	CD8T_7	KLRG1
0.000985123	-0.660151	0.174	0.212	0.479755	CD8T_7	KLRB1
0.00127637	-0.542413	0.134	0.171	0.621593	CD8T_7	CD7
0.00494633	-0.405868	0.359	0.383	1	CD8T_7	IL7R
0.00637741	-0.299715	0.13	0.164	1	CD8T_7	CD247
0.00889279	-0.499598	0.075	0.1	1	CD8T_7	CNOT2

## Sheet: CD8T_8
p_val	avg_log2FC	pct.1	pct.2	p_val_adj	cluster	gene
1.8351e-42	0.780854	0.759	0.452	8.93696e-40	CD8T_8	GZMH
3.08222e-40	0.942999	0.65	0.385	1.50104e-37	CD8T_8	GNLY
1.54509e-35	0.54074	0.939	0.725	7.52459e-33	CD8T_8	NKG7
8.47635e-24	0.693709	0.546	0.333	4.12798e-21	CD8T_8	FGFBP2
4.60536e-21	0.712392	0.459	0.269	2.24281e-18	CD8T_8	GZMB
4.72612e-19	0.348092	0.944	0.782	2.30162e-16	CD8T_8	CCL5
6.77184e-18	-1.51797	0.087	0.251	3.29789e-15	CD8T_8	CD27
4.23773e-17	0.370804	0.876	0.663	2.06377e-14	CD8T_8	CST7
2.21403e-16	0.675895	0.483	0.325	1.07823e-13	CD8T_8	HOPX
6.55473e-15	0.605821	0.6	0.444	3.19216e-12	CD8T_8	LGALS1
1.10249e-13	-1.02797	0.272	0.417	5.36914e-11	CD8T_8	PIK3IP1
3.02652e-13	0.375287	0.754	0.572	1.47392e-10	CD8T_8	GZMA
3.79752e-12	0.542905	0.354	0.222	1.84939e-09	CD8T_8	FCGR3A
2.64472e-11	-0.803951	0.259	0.386	1.28798e-08	CD8T_8	IL7R
1.70086e-10	-1.22508	0.181	0.294	8.28317e-08	CD8T_8	SELL
4.96247e-10	0.758383	0.191	0.105	2.41672e-07	CD8T_8	ITGAM
5.75707e-10	-0.39321	0.811	0.865	2.80369e-07	CD8T_8	CD48
9.89106e-10	-1.51355	0.083	0.181	4.81695e-07	CD8T_8	LEF1
4.18027e-09	-1.57156	0.031	0.112	2.03579e-06	CD8T_8	CCR7
1.45549e-08	0.431459	0.457	0.333	7.08824e-06	CD8T_8	PRF1
1.56443e-08	0.670251	0.237	0.148	7.6188e-06	CD8T_8	KLRD1
6.28915e-08	0.558014	0.267	0.176	3.06282e-05	CD8T_8	KLRG1
1.2414e-07	0.540648	0.28	0.189	6.04563e-05	CD8T_8	CCL4
2.08373e-07	-0.325523	0.887	0.906	0.000101478	CD8T_8	TRBC2
7.4875e-07	-0.842987	0.217	0.304	0.000364641	CD8T_8	FOSB
8.96516e-07	-0.465836	0.55	0.602	0.000436603	CD8T_8	ITM2B
1.11557e-06	0.431515	0.444	0.334	0.000543281	CD8T_8	HLA.DPA1
9.11529e-06	-0.704885	0.315	0.381	0.00443914	CD8T_8	JUNB
1.45907e-05	-0.527663	0.483	0.543	0.00710568	CD8T_8	DUSP1
1.634e-05	0.456228	0.354	0.27	0.00795757	CD8T_8	APOBEC3G
2.70765e-05	0.410473	0.224	0.155	0.0131862	CD8T_8	SYNE2
3.12987e-05	0.315079	0.519	0.42	0.0152425	CD8T_8	CD63
3.98855e-05	0.481793	0.213	0.148	0.0194242	CD8T_8	S1PR5
5.81942e-05	-1.14165	0.059	0.112	0.0283406	CD8T_8	XPO6
7.81406e-05	-1.13058	0.052	0.102	0.0380545	CD8T_8	TCF7
8.95794e-05	0.574654	0.135	0.087	0.0436252	CD8T_8	ZNF683
0.000206699	0.391484	0.172	0.117	0.100662	CD8T_8	GLUL
0.000340795	-0.565363	0.311	0.367	0.165967	CD8T_8	CD69
0.000391027	-0.754439	0.104	0.157	0.19043	CD8T_8	GIMAP5
0.000397818	0.545444	0.165	0.116	0.193737	CD8T_8	KLRF1
0.000450816	0.307803	0.233	0.172	0.219548	CD8T_8	TBX21
0.000537775	-0.584916	0.213	0.271	0.261897	CD8T_8	FYB
0.000679197	-0.750363	0.15	0.202	0.330769	CD8T_8	FAM65B
0.00248847	-0.75441	0.078	0.118	1	CD8T_8	R3HDM4
0.00279079	0.404255	0.126	0.088	1	CD8T_8	CX3CR1
0.00476717	-0.701422	0.072	0.109	1	CD8T_8	IGBP1
0.00477498	-0.625349	0.133	0.175	1	CD8T_8	CTSA
0.0048042	-0.823284	0.067	0.103	1	CD8T_8	TRIB2
0.00778697	0.440176	0.148	0.112	1	CD8T_8	CD244

## Sheet: CD8T_10
p_val	avg_log2FC	pct.1	pct.2	p_val_adj	cluster	gene
6.23055e-08	0.45786	0.59	0.459	3.03428e-05	CD8T_10	GZMH
1.35173e-07	0.625649	0.456	0.338	6.58292e-05	CD8T_10	FGFBP2
2.23083e-06	0.280802	0.821	0.73	0.00108642	CD8T_10	NKG7
2.29142e-06	0.4724	0.501	0.391	0.00111592	CD8T_10	GNLY
1.8594e-05	-0.732518	0.328	0.414	0.00905528	CD8T_10	PIK3IP1
4.03676e-05	0.328742	0.689	0.576	0.019659	CD8T_10	GZMA
4.34213e-05	0.373998	0.379	0.273	0.0211462	CD8T_10	GZMB
0.000185939	0.487931	0.305	0.225	0.0905524	CD8T_10	FCGR3A
0.000300746	0.648927	0.123	0.072	0.146463	CD8T_10	TTC38
0.000357965	-0.431958	0.296	0.384	0.174329	CD8T_10	IL7R
0.00050469	-0.722319	0.171	0.247	0.245784	CD8T_10	CD27
0.00234548	0.314642	0.419	0.336	1	CD8T_10	PRF1
0.0024351	0.477227	0.208	0.149	1	CD8T_10	S1PR5
0.00256844	0.479042	0.134	0.087	1	CD8T_10	ZNF683
0.0027607	0.571796	0.134	0.088	1	CD8T_10	CX3CR1
0.00383656	-0.485337	0.228	0.292	1	CD8T_10	SELL
0.00432637	0.371511	0.234	0.172	1	CD8T_10	TBX21
0.0044429	0.466626	0.157	0.107	1	CD8T_10	ITGAM
0.00586473	-0.280914	0.561	0.601	1	CD8T_10	ITM2B
0.00600547	-0.291535	0.678	0.703	1	CD8T_10	CXCR4
0.00741778	-0.374872	0.242	0.303	1	CD8T_10	FOSB
0.00880574	0.306966	0.393	0.329	1	CD8T_10	HOPX

[truncated: 4 more sheets: CD8T_12, CD8T_13, CD8T_15, CD8T_17]
